# Supplementary material for: In-Depth Genome Characterization and Pan-Genome Analysis of Strain KMM 296, a Producer of Highly Active Alkaline Phosphatase; Proposal for the Reclassification of Cobetia litoralis and Cobetia pacifica as the Later Heterotypic Synonyms of Cobetia amphilecti and Cobetia marina, and Emended Description of the Species Cobetia amphilecti and Cobetia marina
Source: Biomolecules. 2024 Feb 6;14(2):196. doi: 10.3390/biom14020196 (PMC10887145; doi:10.3390/biom14020196)
Supplement: Supplementary file 1 [file biomolecules-14-00196-s001.zip]

Archive with 1 entries (1 files):
- biomolecules-2790788-supplementary.xlsx
