# Supplementary material for: In-Depth Genome Characterization and Pan-Genome Analysis of Strain KMM 296, a Producer of Highly Active Alkaline Phosphatase; Proposal for the Reclassification of Cobetia litoralis and Cobetia pacifica as the Later Heterotypic Synonyms of Cobetia amphilecti and Cobetia marina, and Emended Description of the Species Cobetia amphilecti and Cobetia marina
Source: Biomolecules. 2024 Feb 6;14(2):196. doi: 10.3390/biom14020196 (PMC10887145; doi:10.3390/biom14020196)
Supplement: Supplementary file 1 [file biomolecules-14-00196-s001.zip › biomolecules-2790788-supplementary.xlsx]

## Sheet: dDDH
Type Strain Genome Server
Query strain	Subject strain	dDDH (d0, in %)	C.I. (d0, in %)	dDDH (d4, in %)	C.I. (d4, in %)	dDDH (d6, in %)	C.I. (d6, in %)	G+C content difference (in %)
Cobetia marina MM1IDA2H-1AD	Cobetia sp. MM1IDA2H-1	100	[100.0 - 100.0]	100	[100.0 - 100.0]	100	[100.0 - 100.0]	0.01
Cobetia sp. 2AS	Cobetia sp. 2AS1	100	[100.0 - 100.0]	100	[100.0 - 100.0]	100	[100.0 - 100.0]	0
Cobetia sp. Dlab-2-AX	Cobetia sp. Dlab-2-U	99.1	[98.4 - 99.5]	100	[100.0 - 100.0]	99.6	[99.3 - 99.8]	0.05
Cobetia marina JCM 21022T	Cobetia sp. ICG0124	85.1	[81.4 - 88.2]	93.6	[91.7 - 95.0]	89.3	[86.5 - 91.6]	0.74
Cobetia marina NBRC 15607	Cobetia marina T1	96.5	[94.7 - 97.8]	93.3	[91.4 - 94.8]	97.6	[96.3 - 98.4]	0.13
Cobetia crustatorum SM1923	Cobetia sp. QF-1	92.4	[89.5 - 94.5]	91.7	[89.6 - 93.4]	94.5	[92.5 - 96.0]	0.17
Cobetia crustatorum JO1T	Cobetia sp. QF-1	87.5	[84.0 - 90.3]	89.7	[87.3 - 91.6]	90.6	[87.9 - 92.7]	0.03
Cobetia crustatorum JO1T	Cobetia crustatorum SM1923	84.6	[80.9 - 87.8]	89.5	[87.2 - 91.5]	88.3	[85.4 - 90.7]	0.2
Cobetia marina JCM 21022T	Cobetia sp. 5-25-4-2	96.5	[94.6 - 97.7]	87.4	[84.8 - 89.6]	97	[95.5 - 97.9]	0
Cobetia marina JCM 21022T	Cobetia pacifica NRIC 0813T	96	[94.0 - 97.4]	87.3	[84.8 - 89.5]	96.6	[95.1 - 97.7]	0.01
Cobetia pacifica NRIC 0813T	Cobetia sp. 5-25-4-2	96.5	[94.6 - 97.7]	87.1	[84.5 - 89.3]	96.9	[95.5 - 97.9]	0
Cobetia sp. 3AK	Cobetia sp. 10Alg 146	92.8	[90.0 - 94.8]	87	[84.4 - 89.2]	94.2	[92.1 - 95.8]	0.1
Cobetia sp. 5-25-4-2	Cobetia sp. 10Alg 146	92	[89.1 - 94.2]	87	[84.4 - 89.2]	93.6	[91.4 - 95.3]	0.05
Cobetia pacifica NRIC 0813T	Cobetia sp. 10Alg 146	92.8	[90.0 - 94.9]	87	[84.4 - 89.2]	94.2	[92.2 - 95.8]	0.06
Cobetia sp. 3AK	Cobetia sp. 5-25-4-2	95.8	[93.7 - 97.2]	86.9	[84.3 - 89.1]	96.4	[94.8 - 97.5]	0.04
Cobetia pacifica NRIC 0813T	Cobetia sp. 3AK	97	[95.3 - 98.1]	86.9	[84.3 - 89.1]	97.3	[95.9 - 98.2]	0.04
Cobetia sp. 5-11-6-3	Cobetia sp. 10Alg 146	91.6	[88.5 - 93.8]	86.9	[84.3 - 89.1]	93.3	[91.0 - 95.0]	0.04
Cobetia marina JCM 21022T	Cobetia sp. 3AK	95.6	[93.4 - 97.0]	86.7	[84.1 - 89.0]	96.2	[94.6 - 97.4]	0.05
Cobetia marina JCM 21022T	Cobetia sp. 10Alg 146	92.1	[89.2 - 94.3]	86.6	[84.0 - 88.9]	93.7	[91.5 - 95.4]	0.05
Cobetia sp. 5-11-6-3	Cobetia sp. 5-25-4-2	95.1	[92.8 - 96.7]	85.8	[83.1 - 88.1]	95.8	[94.0 - 97.0]	0.01
Cobetia sp. 3AK	Cobetia sp. 5-11-6-3	95	[92.7 - 96.6]	85.6	[82.9 - 87.9]	95.7	[93.9 - 96.9]	0.06
Cobetia marina MM1IDA2H-1AD	Cobetia sp. MMG027	89.6	[86.3 - 92.2]	85.5	[82.8 - 87.8]	91.6	[89.1 - 93.6]	0.11
Cobetia pacifica NRIC 0813T	Cobetia sp. 5-11-6-3	95.4	[93.2 - 96.9]	85.5	[82.8 - 87.8]	96	[94.3 - 97.2]	0.02
Cobetia sp. MM1IDA2H-1	Cobetia sp. MMG027	89.7	[86.4 - 92.3]	85.5	[82.8 - 87.8]	91.7	[89.1 - 93.7]	0.1
Cobetia marina JCM 21022T	Cobetia sp. 5-11-6-3	95.3	[93.0 - 96.8]	85.4	[82.7 - 87.7]	95.9	[94.1 - 97.1]	0.01
Cobetia pacifica NRIC 0813T	Cobetia sp. MMG027	90.4	[87.3 - 92.9]	85.4	[82.7 - 87.7]	92.2	[89.8 - 94.1]	0.16
Cobetia sp. 5-25-4-2	Cobetia sp. MMG027	91.3	[88.2 - 93.6]	85	[82.3 - 87.3]	92.8	[90.5 - 94.6]	0.15
Cobetia marina JCM 21022T	Cobetia marina NBRC 15607	92.4	[89.5 - 94.5]	85	[82.3 - 87.4]	93.6	[91.4 - 95.3]	0.14
Cobetia marina NBRC 15607	Cobetia pacifica NRIC 0813T	91.7	[88.8 - 94.0]	84.9	[82.2 - 87.3]	93.2	[90.9 - 94.9]	0.15
Cobetia sp. 3AK	Cobetia sp. MMG027	90.8	[87.6 - 93.2]	84.9	[82.2 - 87.3]	92.4	[90.0 - 94.3]	0.2
Cobetia sp. 5-11-6-3	Cobetia sp. MMG027	89.5	[86.2 - 92.1]	84.9	[82.1 - 87.2]	91.4	[88.9 - 93.5]	0.14
Cobetia marina NBRC 15607	Cobetia sp. 3AK	92	[89.0 - 94.2]	84.9	[82.1 - 87.2]	93.3	[91.1 - 95.0]	0.19
Cobetia marina JCM 21022T	Cobetia marina T1	93.2	[90.5 - 95.2]	84.8	[82.0 - 87.1]	94.2	[92.1 - 95.8]	0.27
Cobetia marina JCM 21022T	Cobetia sp. MMG027	90.7	[87.5 - 93.1]	84.8	[82.0 - 87.2]	92.3	[89.9 - 94.2]	0.15
Cobetia marina NBRC 15607	Cobetia sp. 5-25-4-2	90.7	[87.6 - 93.1]	84.7	[81.9 - 87.1]	92.3	[89.9 - 94.2]	0.14
Cobetia marina T1	Cobetia sp. 10Alg 146	91.2	[88.2 - 93.6]	84.4	[81.7 - 86.8]	92.7	[90.3 - 94.5]	0.22
Cobetia marina T1	Cobetia pacifica NRIC 0813T	92.4	[89.5 - 94.5]	84.4	[81.7 - 86.8]	93.6	[91.4 - 95.3]	0.28
Cobetia marina T1	Cobetia sp. 5-25-4-2	91.3	[88.2 - 93.6]	84.4	[81.7 - 86.8]	92.7	[90.4 - 94.6]	0.27
Cobetia pacifica GPM2	Cobetia sp. 3AK	91.3	[88.2 - 93.6]	84.3	[81.5 - 86.7]	92.7	[90.3 - 94.5]	0.17
Cobetia pacifica GPM2	Cobetia pacifica NRIC 0813T	91.7	[88.8 - 94.0]	84.3	[81.5 - 86.7]	93.1	[90.7 - 94.8]	0.13
Cobetia marina MM1IDA2H-1AD	Cobetia sp. 3AK	89.8	[86.5 - 92.3]	84.2	[81.5 - 86.7]	91.5	[89.0 - 93.5]	0.31
Cobetia marina T1	Cobetia sp. 3AK	92.6	[89.7 - 94.7]	84.2	[81.5 - 86.6]	93.7	[91.5 - 95.3]	0.32
Cobetia pacifica NRIC 0813T	Cobetia sp. MM1IDA2H-1	91	[87.9 - 93.4]	84.2	[81.4 - 86.6]	92.5	[90.1 - 94.4]	0.26
Cobetia marina MM1IDA2H-1AD	Cobetia pacifica NRIC 0813T	91	[87.8 - 93.3]	84.2	[81.4 - 86.6]	92.4	[90.0 - 94.3]	0.27
Cobetia sp. 3AK	Cobetia sp. MM1IDA2H-1	89.9	[86.6 - 92.4]	84.2	[81.5 - 86.7]	91.6	[89.1 - 93.6]	0.3
Cobetia sp. 10Alg 146	Cobetia sp. MMG027	92	[89.1 - 94.2]	84.1	[81.3 - 86.5]	93.2	[90.9 - 95.0]	0.1
Cobetia marina JCM 21022T	Cobetia marina MM1IDA2H-1AD	91.2	[88.1 - 93.5]	84	[81.2 - 86.4]	92.6	[90.2 - 94.4]	0.26
Cobetia pacifica GPM2	Cobetia sp. 10Alg 146	89.7	[86.4 - 92.3]	83.9	[81.2 - 86.4]	91.5	[88.9 - 93.5]	0.07
Cobetia marina JCM 21022T	Cobetia pacifica GPM2	91.8	[88.8 - 94.0]	83.9	[81.1 - 86.3]	93	[90.7 - 94.8]	0.12
Cobetia pacifica GPM2	Cobetia sp. 5-25-4-2	90.6	[87.5 - 93.0]	83.9	[81.1 - 86.3]	92.1	[89.7 - 94.1]	0.13
Cobetia sp. 10Alg 146	Cobetia sp. MM1IDA2H-1	89.2	[85.8 - 91.8]	83.9	[81.2 - 86.4]	91	[88.4 - 93.1]	0.2
Cobetia marina JCM 21022T	Cobetia sp. MM1IDA2H-1	91.2	[88.2 - 93.6]	83.9	[81.1 - 86.4]	92.6	[90.2 - 94.5]	0.25
Cobetia marina MM1IDA2H-1AD	Cobetia sp. 10Alg 146	89.1	[85.7 - 91.7]	83.9	[81.2 - 86.4]	91	[88.4 - 93.1]	0.21
Cobetia marina NBRC 15607	Cobetia sp. 10Alg 146	92.9	[90.1 - 94.9]	83.8	[81.0 - 86.3]	93.8	[91.7 - 95.5]	0.09
Cobetia marina MM1IDA2H-1AD	Cobetia sp. 5-25-4-2	91.7	[88.8 - 94.0]	83.4	[80.6 - 85.9]	92.9	[90.6 - 94.7]	0.26
Cobetia sp. 5-25-4-2	Cobetia sp. MM1IDA2H-1	91.8	[88.8 - 94.0]	83.4	[80.6 - 85.9]	93	[90.7 - 94.8]	0.25
Cobetia sp. 5-25-4-2	Cobetia sp. ICG0124	83	[79.2 - 86.3]	83.4	[80.6 - 85.9]	86.1	[82.9 - 88.7]	0.74
Cobetia pacifica GPM2	Cobetia sp. MM1IDA2H-1	89	[85.6 - 91.6]	83.4	[80.6 - 85.8]	90.8	[88.1 - 92.9]	0.13
Cobetia marina NBRC 15607	Cobetia pacifica GPM2	89.6	[86.3 - 92.2]	83.4	[80.6 - 85.8]	91.3	[88.7 - 93.3]	0.02
Cobetia marina MM1IDA2H-1AD	Cobetia pacifica GPM2	88.9	[85.5 - 91.5]	83.4	[80.6 - 85.8]	90.7	[88.0 - 92.8]	0.13
Cobetia marina T1	Cobetia sp. 5-11-6-3	90.6	[87.4 - 93.0]	83.2	[80.4 - 85.7]	92	[89.5 - 93.9]	0.26
Cobetia marina NBRC 15607	Cobetia sp. 5-11-6-3	90	[86.8 - 92.5]	83.2	[80.4 - 85.7]	91.6	[89.0 - 93.6]	0.13
Cobetia pacifica GPM2	Cobetia sp. MMG027	87.6	[84.0 - 90.4]	83.2	[80.4 - 85.7]	89.7	[86.9 - 91.9]	0.02
Cobetia sp. 3AK	Cobetia sp. ICG0124	83.6	[79.8 - 86.8]	83.2	[80.4 - 85.7]	86.5	[83.4 - 89.1]	0.7
Cobetia marina NBRC 15607	Cobetia sp. MMG027	90	[86.8 - 92.5]	83	[80.2 - 85.5]	91.5	[89.0 - 93.5]	0.01
Cobetia sp. 10Alg 146	Cobetia sp. ICG0124	80.3	[76.4 - 83.7]	83	[80.2 - 85.5]	83.7	[80.4 - 86.5]	0.79
Cobetia marina T1	Cobetia sp. MMG027	88	[84.6 - 90.8]	83	[80.2 - 85.5]	90	[87.3 - 92.2]	0.12
Cobetia pacifica NRIC 0813T	Cobetia sp. ICG0124	84.6	[80.8 - 87.7]	82.9	[80.0 - 85.4]	87.2	[84.2 - 89.7]	0.74
Cobetia marina T1	Cobetia pacifica GPM2	89.5	[86.2 - 92.1]	82.9	[80.1 - 85.4]	91.2	[88.6 - 93.2]	0.15
Cobetia marina MM1IDA2H-1AD	Cobetia marina NBRC 15607	90.4	[87.2 - 92.9]	82.8	[80.0 - 85.3]	91.8	[89.3 - 93.8]	0.12
Cobetia marina NBRC 15607	Cobetia sp. MM1IDA2H-1	90.5	[87.3 - 92.9]	82.8	[80.0 - 85.3]	91.9	[89.4 - 93.8]	0.11
Cobetia marina T1	Cobetia sp. MM1IDA2H-1	90.6	[87.4 - 93.0]	82.7	[79.8 - 85.2]	92	[89.5 - 93.9]	0.02
Cobetia marina MM1IDA2H-1AD	Cobetia marina T1	90.5	[87.3 - 93.0]	82.7	[79.8 - 85.2]	91.9	[89.4 - 93.8]	0.01
Cobetia pacifica GPM2	Cobetia sp. 5-11-6-3	89.3	[86.0 - 91.9]	82.6	[79.8 - 85.1]	90.9	[88.3 - 93.0]	0.11
Cobetia sp. 5-11-6-3	Cobetia sp. MM1IDA2H-1	89.7	[86.4 - 92.3]	82.5	[79.6 - 85.0]	91.2	[88.6 - 93.3]	0.24
Cobetia marina MM1IDA2H-1AD	Cobetia sp. 5-11-6-3	89.7	[86.4 - 92.2]	82.5	[79.6 - 85.0]	91.2	[88.6 - 93.2]	0.25
Cobetia sp. 5-11-6-3	Cobetia sp. ICG0124	82.6	[78.8 - 85.9]	82	[79.2 - 84.6]	85.5	[82.3 - 88.1]	0.75
Cobetia sp. ICG0124	Cobetia sp. MMG027	78	[74.0 - 81.5]	81.8	[78.9 - 84.3]	81.5	[78.2 - 84.5]	0.89
Cobetia marina NBRC 15607	Cobetia sp. ICG0124	79.3	[75.4 - 82.8]	81.8	[78.9 - 84.3]	82.7	[79.4 - 85.6]	0.88
Cobetia marina T1	Cobetia sp. ICG0124	80.5	[76.6 - 83.9]	81.4	[78.5 - 83.9]	83.6	[80.3 - 86.4]	1.01
Cobetia sp. cqz5-12	Cobetia sp. MB87	72.1	[68.2 - 75.8]	81.1	[78.2 - 83.7]	76.3	[72.8 - 79.4]	0.48
Cobetia pacifica GPM2	Cobetia sp. ICG0124	79.5	[75.5 - 82.9]	80.9	[78.0 - 83.5]	82.6	[79.3 - 85.5]	0.87
Cobetia sp. 1AS1	Cobetia sp. 2AS1	93	[90.3 - 95.0]	80.6	[77.7 - 83.2]	93.5	[91.3 - 95.2]	0.22
Cobetia sp. 1AS1	Cobetia sp. 2AS	93	[90.3 - 95.0]	80.6	[77.7 - 83.2]	93.5	[91.3 - 95.2]	0.22
Cobetia sp. ICG0124	Cobetia sp. MM1IDA2H-1	80.2	[76.3 - 83.6]	80.4	[77.5 - 83.1]	83.2	[79.9 - 86.0]	0.99
Cobetia marina MM1IDA2H-1AD	Cobetia sp. ICG0124	80.1	[76.2 - 83.5]	80.4	[77.5 - 83.1]	83.1	[79.8 - 86.0]	1
Cobetia amphilecti N-80	Cobetia sp. AM6	89.8	[86.5 - 92.3]	79.3	[76.3 - 82.0]	90.8	[88.1 - 92.9]	0.13
Cobetia litoralis NRIC 0814T	Cobetia sp. 1AS1	91.5	[88.5 - 93.8]	79.2	[76.2 - 81.8]	92.1	[89.7 - 94.0]	0.29
Cobetia litoralis NRIC 0814T	Cobetia sp. 2AS1	94.6	[92.2 - 96.3]	78.8	[75.8 - 81.5]	94.5	[92.5 - 96.0]	0.07
Cobetia litoralis NRIC 0814T	Cobetia sp. 2AS	94.6	[92.2 - 96.3]	78.8	[75.9 - 81.5]	94.5	[92.5 - 96.0]	0.07
Cobetia amphilecti N-80	Cobetia sp. 29-18-1	92.1	[89.1 - 94.2]	76.5	[73.5 - 79.3]	92.1	[89.7 - 94.0]	0.16
Cobetia amphilecti NRIC 0815T	Cobetia sp. AM6	90	[86.8 - 92.6]	75.6	[72.5 - 78.3]	90.4	[87.6 - 92.5]	0.24
Cobetia sp. 1CM21F	Cobetia sp. 4B	91.5	[88.5 - 93.8]	75.3	[72.3 - 78.1]	91.5	[88.9 - 93.5]	0.23
Cobetia amphilecti NRIC 0815T	Cobetia sp. MC34	90.6	[87.4 - 93.0]	74.8	[71.7 - 77.5]	90.6	[88.0 - 92.8]	0.06
Cobetia amphilecti N-80	Cobetia sp. 4B	89.1	[85.7 - 91.7]	74.8	[71.8 - 77.6]	89.5	[86.6 - 91.7]	0.04
Cobetia sp. 1CM21F	Cobetia sp. 2AS	91	[87.9 - 93.4]	74.7	[71.7 - 77.5]	91	[88.4 - 93.1]	0.19
Cobetia sp. 1AS1	Cobetia sp. 4B	91.7	[88.7 - 93.9]	74.7	[71.7 - 77.5]	91.5	[89.0 - 93.5]	0.26
Cobetia sp. 1CM21F	Cobetia sp. 2AS1	91	[87.9 - 93.4]	74.7	[71.7 - 77.5]	91	[88.4 - 93.1]	0.19
Cobetia sp. 29-18-1	Cobetia sp. AM6	91.4	[88.4 - 93.7]	74.7	[71.7 - 77.5]	91.3	[88.7 - 93.3]	0.29
Cobetia sp. 1AS1	Cobetia sp. 1CM21F	94.2	[91.7 - 96.0]	74.6	[71.6 - 77.4]	93.5	[91.3 - 95.2]	0.03
Cobetia sp. 4B	Cobetia sp. 29-18-1	90.6	[87.5 - 93.1]	74.6	[71.6 - 77.4]	90.7	[88.0 - 92.8]	0.12
Cobetia sp. 2AS1	Cobetia sp. 4B	91.4	[88.4 - 93.7]	74.3	[71.2 - 77.1]	91.2	[88.6 - 93.3]	0.04
Cobetia amphilecti N-80	Cobetia sp. 1CM21F	84.9	[81.1 - 88.0]	74.3	[71.3 - 77.1]	85.9	[82.8 - 88.6]	0.27
Cobetia sp. 2AS	Cobetia sp. 4B	91.4	[88.4 - 93.7]	74.2	[71.2 - 77.0]	91.2	[88.6 - 93.3]	0.04
Cobetia amphilecti KMM 296	Cobetia amphilecti N-80	89.8	[86.5 - 92.3]	74.2	[71.2 - 77.0]	89.9	[87.1 - 92.1]	0.02
Cobetia sp. 1CM21F	Cobetia sp. MC34	83	[79.2 - 86.2]	74.1	[71.1 - 76.9]	84.3	[81.1 - 87.1]	0.22
Cobetia sp. 1CM21F	Cobetia sp. 29-18-1	89.2	[85.9 - 91.8]	74.1	[71.1 - 76.9]	89.4	[86.6 - 91.7]	0.11
Cobetia amphilecti NRIC 0815T	Cobetia amphilecti N-80	87.7	[84.2 - 90.5]	74	[71.0 - 76.8]	88.2	[85.2 - 90.6]	0.11
Cobetia amphilecti NRIC 0815T	Cobetia sp. 4B	88.9	[85.5 - 91.5]	74	[71.0 - 76.8]	89.1	[86.3 - 91.4]	0.07
Cobetia amphilecti KMM 296	Cobetia sp. 29-18-1	89.9	[86.7 - 92.4]	73.7	[70.7 - 76.5]	89.9	[87.2 - 92.1]	0.18
Cobetia amphilecti B2M13	Cobetia sp. 1CM21F	91.1	[88.0 - 93.5]	73.7	[70.7 - 76.6]	90.9	[88.3 - 93.0]	0.26
Cobetia amphilecti NRIC 0815T	Cobetia sp. 1CM21F	88.4	[85.0 - 91.1]	73.7	[70.7 - 76.5]	88.7	[85.8 - 91.1]	0.16
Cobetia sp. 4B	Cobetia sp. AM6	88.1	[84.6 - 90.9]	73.5	[70.5 - 76.3]	88.4	[85.5 - 90.8]	0.17
Cobetia amphilecti N-80	Cobetia sp. 1AS1	87.7	[84.2 - 90.5]	73.3	[70.3 - 76.1]	88.1	[85.1 - 90.5]	0.3
Cobetia litoralis NRIC 0814T	Cobetia sp. 1CM21F	91.1	[88.0 - 93.4]	73.3	[70.3 - 76.1]	90.8	[88.1 - 92.9]	0.26
Cobetia amphilecti NRIC 0815T	Cobetia sp. 29-18-1	91.4	[88.4 - 93.7]	73.3	[70.3 - 76.2]	91.1	[88.4 - 93.1]	0.05
Cobetia sp. 2AS1	Cobetia sp. MC34	81.4	[77.5 - 84.7]	73.2	[70.1 - 76.0]	82.8	[79.5 - 85.7]	0.03
Cobetia sp. 1CM21F	Cobetia sp. AM6	87.5	[84.0 - 90.3]	73.2	[70.2 - 76.0]	87.9	[84.9 - 90.3]	0.4
Cobetia litoralis NRIC 0814T	Cobetia sp. 4B	89.7	[86.4 - 92.3]	73.2	[70.2 - 76.0]	89.7	[86.9 - 91.9]	0.03
Cobetia amphilecti KMM 296	Cobetia sp. AM6	86.6	[83.0 - 89.6]	73.2	[70.2 - 76.1]	87.2	[84.1 - 89.7]	0.11
Cobetia sp. 2AS	Cobetia sp. MC34	81.4	[77.5 - 84.8]	73.1	[70.1 - 76.0]	82.8	[79.5 - 85.7]	0.04
Cobetia amphilecti N-80	Cobetia sp. MC34	87.5	[83.9 - 90.3]	73.1	[70.1 - 75.9]	87.8	[84.9 - 90.3]	0.05
Cobetia sp. 1AS1	Cobetia sp. MC34	83.8	[80.0 - 87.0]	73.1	[70.1 - 75.9]	84.8	[81.6 - 87.6]	0.26
Cobetia sp. AM6	Cobetia sp. MC34	87.8	[84.3 - 90.6]	73.1	[70.1 - 75.9]	88.1	[85.2 - 90.5]	0.18
Cobetia amphilecti B2M13	Cobetia sp. UCD-24C	93.6	[90.9 - 95.5]	73.1	[70.1 - 75.9]	92.8	[90.4 - 94.6]	0.04
Cobetia amphilecti NRIC 0815T	Cobetia sp. 2AS	86.3	[82.6 - 89.2]	73	[70.0 - 75.9]	86.8	[83.8 - 89.4]	0.03
Cobetia amphilecti NRIC 0815T	Cobetia sp. 2AS1	86.2	[82.6 - 89.2]	73	[70.0 - 75.9]	86.8	[83.8 - 89.4]	0.03
Cobetia sp. 1CM21F	Cobetia sp. UCD-24C	92.6	[89.8 - 94.7]	73	[70.0 - 75.9]	92	[89.5 - 93.9]	0.22
Cobetia sp. 4B	Cobetia sp. MC34	84	[80.2 - 87.2]	73	[70.0 - 75.8]	85	[81.8 - 87.7]	0.01
Cobetia amphilecti KMM 296	Cobetia sp. 4B	89.8	[86.6 - 92.4]	72.9	[69.9 - 75.7]	89.7	[86.9 - 92.0]	0.06
Cobetia sp. 1AS1	Cobetia sp. 29-18-1	90.6	[87.4 - 93.0]	72.9	[69.9 - 75.7]	90.3	[87.6 - 92.5]	0.15
Cobetia amphilecti B2M13	Cobetia sp. 4B	89.3	[86.0 - 91.9]	72.9	[69.9 - 75.8]	89.3	[86.5 - 91.6]	0.03
Cobetia sp. 29-18-1	Cobetia sp. MC34	86.8	[83.2 - 89.7]	72.8	[69.8 - 75.6]	87.2	[84.2 - 89.7]	0.11
Cobetia sp. 2AS1	Cobetia sp. 29-18-1	88.1	[84.7 - 90.9]	72.8	[69.8 - 75.7]	88.3	[85.4 - 90.7]	0.08
Cobetia sp. 2AS	Cobetia sp. 29-18-1	88.1	[84.7 - 90.9]	72.8	[69.8 - 75.7]	88.3	[85.4 - 90.7]	0.08
Cobetia amphilecti NRIC 0815T	Cobetia sp. 1AS1	88.9	[85.5 - 91.6]	72.8	[69.8 - 75.7]	89	[86.1 - 91.3]	0.19
Cobetia amphilecti N-80	Cobetia sp. 2AS	86	[82.3 - 89.0]	72.7	[69.7 - 75.5]	86.5	[83.4 - 89.1]	0.08
Cobetia amphilecti N-80	Cobetia sp. 2AS1	85.9	[82.3 - 88.9]	72.7	[69.7 - 75.5]	86.5	[83.4 - 89.1]	0.08
Cobetia amphilecti B2M13	Cobetia sp. 1AS1	92.6	[89.7 - 94.7]	72.6	[69.6 - 75.4]	91.9	[89.4 - 93.8]	0.29
Cobetia sp. 4B	Cobetia sp. UCD-24C	92.1	[89.2 - 94.3]	72.6	[69.6 - 75.5]	91.5	[89.0 - 93.5]	0.01
Cobetia amphilecti B2M13	Cobetia sp. MC34	81.1	[77.2 - 84.5]	72.5	[69.5 - 75.3]	82.4	[79.1 - 85.3]	0.04
Cobetia amphilecti B2M13	Cobetia sp. 2AS	93.3	[90.6 - 95.3]	72.4	[69.4 - 75.2]	92.4	[90.0 - 94.3]	0.07
Cobetia amphilecti B2M13	Cobetia sp. 2AS1	93.3	[90.6 - 95.3]	72.4	[69.4 - 75.2]	92.4	[90.0 - 94.3]	0.07
Cobetia amphilecti B2M13	Cobetia amphilecti NRIC 0815T	86.8	[83.3 - 89.8]	72.3	[69.3 - 75.1]	87.2	[84.1 - 89.7]	0.1
Cobetia sp. 2AS	Cobetia sp. UCD-24C	90.3	[87.1 - 92.7]	72.2	[69.2 - 75.0]	89.9	[87.2 - 92.2]	0.04
Cobetia sp. MC34	Cobetia sp. UCD-24C	84.1	[80.3 - 87.2]	72.2	[69.2 - 75.0]	84.8	[81.6 - 87.6]	0
Cobetia sp. 2AS1	Cobetia sp. UCD-24C	90.3	[87.1 - 92.7]	72.2	[69.2 - 75.1]	89.9	[87.2 - 92.2]	0.04
Cobetia sp. 1AS1	Cobetia sp. AM6	88.1	[84.7 - 90.9]	72.2	[69.2 - 75.1]	88.2	[85.3 - 90.6]	0.43
Cobetia litoralis NRIC 0814T	Cobetia sp. 29-18-1	87.5	[84.0 - 90.3]	72.1	[69.1 - 74.9]	87.7	[84.7 - 90.1]	0.15
Cobetia sp. 1AS1	Cobetia sp. UCD-24C	93.1	[90.3 - 95.1]	72.1	[69.1 - 74.9]	92.2	[89.7 - 94.1]	0.26
Cobetia sp. 2AS1	Cobetia sp. AM6	87	[83.4 - 89.9]	72.1	[69.1 - 74.9]	87.2	[84.2 - 89.7]	0.21
Cobetia amphilecti N-80	Cobetia litoralis NRIC 0814T	84.8	[81.0 - 87.9]	72.1	[69.1 - 74.9]	85.4	[82.3 - 88.1]	0.01
Cobetia sp. 2AS	Cobetia sp. AM6	87	[83.4 - 89.9]	72.1	[69.1 - 74.9]	87.2	[84.2 - 89.8]	0.21
Cobetia amphilecti B2M13	Cobetia litoralis NRIC 0814T	92	[89.0 - 94.2]	71.9	[68.9 - 74.7]	91.3	[88.7 - 93.3]	0
Cobetia litoralis NRIC 0814T	Cobetia sp. MC34	81.9	[78.0 - 85.2]	71.8	[68.8 - 74.6]	83	[79.7 - 85.8]	0.04
Cobetia amphilecti NRIC 0815T	Cobetia litoralis NRIC 0814T	88.1	[84.7 - 90.9]	71.8	[68.8 - 74.6]	88.1	[85.2 - 90.5]	0.1
Cobetia amphilecti B2M13	Cobetia amphilecti N-80	85.9	[82.2 - 88.9]	71.8	[68.7 - 74.6]	86.3	[83.2 - 88.9]	0.01
Cobetia amphilecti NRIC 0815T	Cobetia sp. UCD-24C	89.4	[86.1 - 92.0]	71.7	[68.6 - 74.5]	89.2	[86.3 - 91.5]	0.06
Cobetia amphilecti B2M13	Cobetia sp. 29-18-1	87.8	[84.3 - 90.6]	71.6	[68.6 - 74.4]	87.8	[84.8 - 90.3]	0.15
Cobetia sp. 29-18-1	Cobetia sp. UCD-24C	90.7	[87.6 - 93.2]	71.6	[68.6 - 74.4]	90.2	[87.5 - 92.4]	0.11
Cobetia litoralis NRIC 0814T	Cobetia sp. UCD-24C	90.1	[86.9 - 92.6]	71.6	[68.6 - 74.4]	89.7	[86.9 - 92.0]	0.04
Cobetia amphilecti N-80	Cobetia sp. UCD-24C	88.1	[84.6 - 90.8]	71.5	[68.5 - 74.3]	88	[85.0 - 90.4]	0.05
Cobetia amphilecti NRIC 0815T	Cobetia amphilecti KMM 296	86.7	[83.1 - 89.6]	71.4	[68.4 - 74.2]	86.9	[83.8 - 89.4]	0.13
Cobetia litoralis NRIC 0814T	Cobetia sp. AM6	86.9	[83.3 - 89.8]	71.4	[68.4 - 74.2]	87	[83.9 - 89.5]	0.14
Cobetia sp. AM6	Cobetia sp. UCD-24C	88.6	[85.1 - 91.3]	71.3	[68.3 - 74.1]	88.4	[85.4 - 90.8]	0.18
Cobetia amphilecti KMM 296	Cobetia sp. 1CM21F	86.1	[82.4 - 89.1]	71.2	[68.2 - 74.0]	86.3	[83.2 - 88.9]	0.29
Cobetia amphilecti B2M13	Cobetia sp. AM6	87.8	[84.2 - 90.6]	71.1	[68.1 - 74.0]	87.7	[84.7 - 90.1]	0.14
Cobetia amphilecti KMM 296	Cobetia sp. 1AS1	85.5	[81.8 - 88.6]	70.9	[67.9 - 73.7]	85.8	[82.6 - 88.4]	0.32
Cobetia amphilecti KMM 296	Cobetia sp. MC34	86.5	[82.9 - 89.5]	70.8	[67.8 - 73.7]	86.6	[83.5 - 89.2]	0.07
Cobetia amphilecti KMM 296	Cobetia sp. 2AS	84.6	[80.8 - 87.7]	70.7	[67.7 - 73.6]	85	[81.8 - 87.7]	0.1
Cobetia amphilecti KMM 296	Cobetia sp. 2AS1	84.6	[80.8 - 87.7]	70.7	[67.7 - 73.6]	85	[81.8 - 87.7]	0.1
Cobetia amphilecti KMM 296	Cobetia sp. UCD-24C	87.1	[83.5 - 90.0]	70.2	[67.2 - 73.0]	86.9	[83.9 - 89.5]	0.07
Cobetia amphilecti B2M13	Cobetia amphilecti KMM 296	85.6	[81.9 - 88.6]	70.2	[67.2 - 73.0]	85.7	[82.6 - 88.4]	0.03
Cobetia amphilecti KMM 296	Cobetia litoralis NRIC 0814T	86.1	[82.5 - 89.1]	70.1	[67.1 - 73.0]	86.1	[83.0 - 88.8]	0.03
Cobetia amphilecti N-80	Cobetia marina 402	89	[85.6 - 91.6]	64.1	[61.2 - 66.9]	87.2	[84.1 - 89.7]	0.08
Cobetia marina 402	Cobetia sp. AM6	89	[85.6 - 91.7]	64.1	[61.2 - 66.9]	87.2	[84.2 - 89.7]	0.05
Cobetia amphilecti NRIC 0815T	Cobetia marina 402	89.5	[86.2 - 92.1]	62.5	[59.6 - 65.3]	87.2	[84.2 - 89.8]	0.19
Cobetia marina 402	Cobetia sp. Dlab-2-AX	85.4	[81.7 - 88.4]	62	[59.1 - 64.8]	83.7	[80.4 - 86.5]	0.03
Cobetia marina 402	Cobetia sp. 29-18-1	90.1	[86.9 - 92.6]	62	[59.2 - 64.8]	87.6	[84.7 - 90.1]	0.24
Cobetia marina 402	Cobetia sp. Dlab-2-U	82.2	[78.4 - 85.6]	62	[59.1 - 64.8]	81.1	[77.7 - 84.0]	0.08
Cobetia marina 402	Cobetia sp. 4B	85.8	[82.2 - 88.9]	61.9	[59.0 - 64.7]	84	[80.8 - 86.8]	0.12
Cobetia marina 402	Cobetia sp. MC34	90.1	[86.9 - 92.6]	61.9	[59.0 - 64.7]	87.6	[84.6 - 90.1]	0.12
Cobetia marina 402	Cobetia sp. 1CM21F	84.2	[80.4 - 87.4]	61.4	[58.6 - 64.2]	82.6	[79.2 - 85.4]	0.35
Cobetia marina 402	Cobetia sp. 1AS1	84.7	[81.0 - 87.8]	61	[58.1 - 63.8]	82.8	[79.5 - 85.7]	0.38
Cobetia marina 402	Cobetia sp. 2AS1	83.1	[79.3 - 86.4]	60.9	[58.0 - 63.6]	81.5	[78.1 - 84.5]	0.16
Cobetia marina 402	Cobetia sp. 2AS	83.2	[79.3 - 86.4]	60.9	[58.0 - 63.7]	81.5	[78.2 - 84.5]	0.16
Cobetia amphilecti KMM 296	Cobetia marina 402	86.6	[83.0 - 89.5]	60.9	[58.0 - 63.6]	84.4	[81.1 - 87.1]	0.06
Cobetia litoralis NRIC 0814T	Cobetia marina 402	81.9	[78.0 - 85.3]	60.8	[57.9 - 63.5]	80.5	[77.1 - 83.5]	0.09
Cobetia amphilecti B2M13	Cobetia marina 402	82.9	[79.0 - 86.1]	60.8	[58.0 - 63.6]	81.3	[77.9 - 84.2]	0.09
Cobetia marina 402	Cobetia sp. UCD-24C	85	[81.3 - 88.1]	60.5	[57.6 - 63.3]	82.9	[79.6 - 85.8]	0.12
Cobetia sp. 4B	Cobetia sp. Dlab-2-U	81.4	[77.5 - 84.8]	59.5	[56.7 - 62.3]	79.7	[76.3 - 82.7]	0.2
Cobetia sp. 1CM21F	Cobetia sp. Dlab-2-U	82.5	[78.6 - 85.8]	59.5	[56.6 - 62.2]	80.6	[77.2 - 83.6]	0.43
Cobetia sp. 4B	Cobetia sp. Dlab-2-AX	84.5	[80.7 - 87.6]	59.5	[56.7 - 62.3]	82.3	[78.9 - 85.2]	0.14
Cobetia amphilecti N-80	Cobetia sp. Dlab-2-U	79.7	[75.7 - 83.1]	59.5	[56.6 - 62.2]	78.2	[74.8 - 81.3]	0.16
Cobetia amphilecti N-80	Cobetia sp. Dlab-2-AX	82.7	[78.9 - 86.0]	59.5	[56.7 - 62.3]	80.8	[77.4 - 83.8]	0.1
Cobetia sp. 1CM21F	Cobetia sp. Dlab-2-AX	85.5	[81.8 - 88.5]	59.5	[56.7 - 62.3]	83.1	[79.8 - 85.9]	0.37
Cobetia sp. 29-18-1	Cobetia sp. Dlab-2-U	81.7	[77.8 - 85.0]	59.3	[56.4 - 62.0]	79.9	[76.5 - 82.9]	0.31
Cobetia sp. 29-18-1	Cobetia sp. Dlab-2-AX	84.7	[81.0 - 87.9]	59.3	[56.5 - 62.0]	82.4	[79.1 - 85.3]	0.26
Cobetia sp. Dlab-2-U	Cobetia sp. MC34	79.6	[75.6 - 83.0]	59.2	[56.4 - 61.9]	78.1	[74.6 - 81.2]	0.2
Cobetia sp. Dlab-2-AX	Cobetia sp. MC34	82.7	[78.8 - 85.9]	59.2	[56.4 - 61.9]	80.7	[77.3 - 83.6]	0.15
Cobetia amphilecti NRIC 0815T	Cobetia sp. Dlab-2-U	82	[78.1 - 85.3]	59.2	[56.4 - 62.0]	80.1	[76.7 - 83.1]	0.27
Cobetia amphilecti NRIC 0815T	Cobetia sp. Dlab-2-AX	85.1	[81.3 - 88.2]	59.2	[56.4 - 62.0]	82.7	[79.4 - 85.5]	0.21
Cobetia sp. 1AS1	Cobetia sp. Dlab-2-AX	85.4	[81.7 - 88.4]	59.1	[56.3 - 61.8]	82.9	[79.6 - 85.8]	0.41
Cobetia sp. 1AS1	Cobetia sp. Dlab-2-U	82.3	[78.5 - 85.6]	59.1	[56.3 - 61.8]	80.4	[77.0 - 83.4]	0.46
Cobetia sp. 2AS1	Cobetia sp. Dlab-2-AX	84.4	[80.6 - 87.5]	58.9	[56.1 - 61.7]	82	[78.7 - 84.9]	0.18
Cobetia sp. 2AS	Cobetia sp. Dlab-2-U	81.3	[77.4 - 84.7]	58.9	[56.1 - 61.7]	79.5	[76.0 - 82.5]	0.24
Cobetia amphilecti KMM 296	Cobetia sp. Dlab-2-AX	80.8	[76.9 - 84.2]	58.9	[56.1 - 61.6]	79	[75.6 - 82.1]	0.08
Cobetia sp. AM6	Cobetia sp. Dlab-2-AX	86.2	[82.5 - 89.1]	58.9	[56.1 - 61.7]	83.5	[80.2 - 86.3]	0.03
Cobetia amphilecti KMM 296	Cobetia sp. Dlab-2-U	77.7	[73.8 - 81.3]	58.9	[56.1 - 61.6]	76.4	[73.0 - 79.6]	0.13
Cobetia sp. AM6	Cobetia sp. Dlab-2-U	83.1	[79.3 - 86.3]	58.9	[56.1 - 61.7]	80.9	[77.6 - 83.9]	0.02
Cobetia sp. 2AS	Cobetia sp. Dlab-2-AX	84.4	[80.6 - 87.5]	58.9	[56.1 - 61.7]	82	[78.7 - 84.9]	0.18
Cobetia sp. 2AS1	Cobetia sp. Dlab-2-U	81.3	[77.4 - 84.7]	58.9	[56.1 - 61.7]	79.4	[76.0 - 82.5]	0.24
Cobetia sp. 1CM21F	Cobetia sp. MB87	69.4	[65.5 - 73.1]	58.5	[55.7 - 61.3]	69.2	[65.8 - 72.5]	0.07
Cobetia amphilecti B2M13	Cobetia sp. Dlab-2-AX	84.5	[80.8 - 87.7]	58.5	[55.7 - 61.2]	82	[78.7 - 84.9]	0.11
Cobetia sp. Dlab-2-AX	Cobetia sp. UCD-24C	86.5	[82.9 - 89.4]	58.5	[55.7 - 61.3]	83.6	[80.4 - 86.5]	0.15
Cobetia litoralis NRIC 0814T	Cobetia sp. MB87	61.1	[57.4 - 64.6]	58.5	[55.7 - 61.2]	61.9	[58.6 - 65.1]	0.33
Cobetia amphilecti B2M13	Cobetia sp. Dlab-2-U	81.5	[77.7 - 84.9]	58.5	[55.6 - 61.2]	79.5	[76.1 - 82.6]	0.17
Cobetia sp. Dlab-2-U	Cobetia sp. UCD-24C	83.4	[79.6 - 86.7]	58.5	[55.7 - 61.2]	81.1	[77.7 - 84.1]	0.2
Cobetia litoralis NRIC 0814T	Cobetia sp. Dlab-2-AX	83.4	[79.6 - 86.7]	58.4	[55.6 - 61.1]	81.1	[77.7 - 84.0]	0.11
Cobetia sp. MB87	Cobetia sp. MC34	67.5	[63.6 - 71.1]	58.4	[55.6 - 61.1]	67.6	[64.2 - 70.8]	0.3
Cobetia litoralis NRIC 0814T	Cobetia sp. Dlab-2-U	80.5	[76.6 - 84.0]	58.4	[55.6 - 61.1]	78.7	[75.2 - 81.7]	0.16
Cobetia sp. AM6	Cobetia sp. MB87	67.1	[63.3 - 70.8]	58.4	[55.6 - 61.1]	67.3	[63.9 - 70.5]	0.47
Cobetia amphilecti N-80	Cobetia sp. MB87	65.6	[61.7 - 69.2]	58.3	[55.5 - 61.1]	65.9	[62.5 - 69.1]	0.34
Cobetia amphilecti NRIC 0815T	Cobetia sp. MB87	70.4	[66.5 - 74.1]	58.1	[55.3 - 60.9]	70.1	[66.6 - 73.3]	0.23
Cobetia sp. 4B	Cobetia sp. MB87	68.4	[64.5 - 72.1]	58.1	[55.3 - 60.9]	68.3	[64.9 - 71.5]	0.3
Cobetia amphilecti KMM 296	Cobetia sp. MB87	64	[60.2 - 67.6]	58.1	[55.3 - 60.8]	64.4	[61.1 - 67.7]	0.36
Cobetia sp. 2AS	Cobetia sp. MB87	68.6	[64.7 - 72.2]	57.9	[55.1 - 60.7]	68.4	[65.0 - 71.6]	0.26
Cobetia sp. MB87	Cobetia sp. UCD-24C	69.1	[65.2 - 72.7]	57.9	[55.1 - 60.6]	68.8	[65.4 - 72.1]	0.3
Cobetia sp. 2AS1	Cobetia sp. MB87	68.5	[64.6 - 72.2]	57.9	[55.1 - 60.7]	68.3	[64.9 - 71.6]	0.26
Cobetia sp. 29-18-1	Cobetia sp. MB87	69.5	[65.6 - 73.2]	57.8	[55.0 - 60.6]	69.2	[65.8 - 72.4]	0.18
Cobetia sp. 1AS1	Cobetia sp. MB87	69.9	[66.0 - 73.5]	57.8	[55.0 - 60.5]	69.5	[66.0 - 72.7]	0.04
Cobetia amphilecti B2M13	Cobetia sp. MB87	66.8	[63.0 - 70.5]	57.5	[54.7 - 60.2]	66.8	[63.4 - 70.0]	0.33
Cobetia sp. AM6	Cobetia sp. cqz5-12	87	[83.5 - 89.9]	57.1	[54.3 - 59.8]	83.7	[80.5 - 86.5]	0
Cobetia amphilecti NRIC 0815T	Cobetia sp. cqz5-12	86.8	[83.2 - 89.7]	57	[54.2 - 59.7]	83.5	[80.2 - 86.3]	0.25
Cobetia amphilecti N-80	Cobetia sp. cqz5-12	85	[81.2 - 88.1]	56.6	[53.8 - 59.3]	81.8	[78.5 - 84.8]	0.14
Cobetia sp. 2AS1	Cobetia sp. cqz5-12	90.7	[87.5 - 93.1]	56.3	[53.5 - 59.0]	86.6	[83.5 - 89.2]	0.22
Cobetia sp. 2AS	Cobetia sp. cqz5-12	90.7	[87.5 - 93.1]	56.3	[53.5 - 59.0]	86.6	[83.5 - 89.2]	0.22
Cobetia sp. 4B	Cobetia sp. cqz5-12	89.3	[86.0 - 92.0]	56.2	[53.4 - 58.9]	85.4	[82.2 - 88.1]	0.18
Cobetia sp. cqz5-12	Cobetia sp. MC34	83.7	[79.9 - 86.9]	56.2	[53.5 - 59.0]	80.7	[77.3 - 83.7]	0.18
Cobetia sp. 1CM21F	Cobetia sp. cqz5-12	92.3	[89.4 - 94.5]	56.2	[53.5 - 59.0]	88	[85.0 - 90.4]	0.41
Cobetia sp. 29-18-1	Cobetia sp. cqz5-12	86.9	[83.3 - 89.8]	56	[53.3 - 58.7]	83.3	[80.0 - 86.1]	0.29
Cobetia amphilecti KMM 296	Cobetia sp. cqz5-12	83.3	[79.5 - 86.5]	55.9	[53.2 - 58.7]	80.3	[76.9 - 83.3]	0.11
Cobetia litoralis NRIC 0814T	Cobetia sp. cqz5-12	90	[86.8 - 92.5]	55.8	[53.1 - 58.6]	85.9	[82.7 - 88.5]	0.14
Cobetia sp. cqz5-12	Cobetia sp. UCD-24C	89.8	[86.5 - 92.4]	55.8	[53.1 - 58.5]	85.7	[82.5 - 88.3]	0.18
Cobetia sp. 1AS1	Cobetia sp. cqz5-12	92.8	[90.0 - 94.9]	55.7	[53.0 - 58.4]	88.3	[85.3 - 90.7]	0.44
Cobetia amphilecti B2M13	Cobetia sp. cqz5-12	91.2	[88.1 - 93.5]	55.7	[52.9 - 58.4]	86.8	[83.8 - 89.4]	0.15
Cobetia marina 402	Cobetia sp. MB87	70.9	[66.9 - 74.5]	54.6	[51.8 - 57.3]	69.4	[66.0 - 72.7]	0.42
Cobetia sp. Dlab-2-U	Cobetia sp. MB87	63.7	[59.9 - 67.3]	53.5	[50.8 - 56.2]	63	[59.7 - 66.2]	0.5
Cobetia sp. Dlab-2-AX	Cobetia sp. MB87	66.5	[62.7 - 70.2]	53.5	[50.8 - 56.2]	65.5	[62.1 - 68.7]	0.44
Cobetia marina 402	Cobetia sp. cqz5-12	85.3	[81.6 - 88.4]	53.2	[50.5 - 55.9]	81.1	[77.7 - 84.1]	0.06
Cobetia sp. cqz5-12	Cobetia sp. Dlab-2-AX	85.3	[81.6 - 88.4]	52.1	[49.4 - 54.7]	80.7	[77.3 - 83.7]	0.03
Cobetia sp. cqz5-12	Cobetia sp. Dlab-2-U	82.2	[78.3 - 85.5]	52.1	[49.4 - 54.7]	78.1	[74.7 - 81.2]	0.02
Cobetia sp. cqz5-12	Cobetia sp. ICG0124	61.4	[57.7 - 65.0]	38	[35.5 - 40.5]	56.1	[52.9 - 59.2]	0.82
Cobetia sp. ICG0124	Cobetia sp. UCD-24C	58.4	[54.8 - 61.9]	37.4	[34.9 - 39.9]	53.5	[50.4 - 56.6]	0.63
Cobetia sp. 2AS1	Cobetia sp. ICG0124	59.6	[56.0 - 63.2]	37	[34.6 - 39.5]	54.3	[51.2 - 57.4]	0.6
Cobetia sp. ICG0124	Cobetia sp. MB87	48.3	[44.9 - 51.7]	37	[34.6 - 39.6]	45.4	[42.4 - 48.4]	0.34
Cobetia sp. 2AS	Cobetia sp. ICG0124	59.6	[56.0 - 63.2]	37	[34.6 - 39.5]	54.3	[51.2 - 57.4]	0.6
Cobetia amphilecti B2M13	Cobetia sp. ICG0124	60.1	[56.4 - 63.6]	37	[34.5 - 39.5]	54.6	[51.5 - 57.7]	0.67
Cobetia litoralis NRIC 0814T	Cobetia sp. ICG0124	58	[54.4 - 61.5]	36.8	[34.4 - 39.4]	53	[49.9 - 56.1]	0.67
Cobetia sp. AM6	Cobetia sp. ICG0124	57	[53.4 - 60.5]	36.8	[34.4 - 39.3]	52.2	[49.1 - 55.3]	0.81
Cobetia amphilecti N-80	Cobetia sp. ICG0124	57.1	[53.5 - 60.6]	36.8	[34.4 - 39.4]	52.3	[49.2 - 55.4]	0.68
Cobetia sp. 1AS1	Cobetia sp. ICG0124	58.6	[54.9 - 62.1]	36.7	[34.3 - 39.2]	53.4	[50.3 - 56.5]	0.38
Cobetia sp. 4B	Cobetia sp. ICG0124	57.3	[53.7 - 60.8]	36.7	[34.3 - 39.3]	52.4	[49.3 - 55.5]	0.64
Cobetia sp. 1CM21F	Cobetia sp. ICG0124	58.9	[55.3 - 62.5]	36.7	[34.2 - 39.2]	53.7	[50.5 - 56.8]	0.41
Cobetia sp. ICG0124	Cobetia sp. MC34	54.5	[50.9 - 57.9]	36.7	[34.3 - 39.2]	50.2	[47.1 - 53.2]	0.63
Cobetia amphilecti NRIC 0815T	Cobetia sp. ICG0124	56.6	[53.0 - 60.1]	36.6	[34.2 - 39.1]	51.8	[48.7 - 54.9]	0.57
Cobetia sp. 29-18-1	Cobetia sp. ICG0124	56.4	[52.8 - 59.9]	36.6	[34.2 - 39.1]	51.6	[48.5 - 54.7]	0.52
Cobetia amphilecti KMM 296	Cobetia sp. ICG0124	55.8	[52.3 - 59.3]	36.4	[33.9 - 38.9]	51.1	[48.1 - 54.2]	0.7
Cobetia marina 402	Cobetia sp. ICG0124	54.9	[51.4 - 58.4]	36.4	[33.9 - 38.9]	50.4	[47.3 - 53.5]	0.76
Cobetia sp. Dlab-2-AX	Cobetia sp. ICG0124	55.5	[52.0 - 59.0]	35.8	[33.4 - 38.3]	50.7	[47.6 - 53.7]	0.78
Cobetia sp. Dlab-2-U	Cobetia sp. ICG0124	53.3	[49.8 - 56.8]	35.8	[33.4 - 38.3]	49	[45.9 - 52.0]	0.84
Cobetia pacifica GPM2	Cobetia sp. cqz5-12	69	[65.1 - 72.6]	34.4	[31.9 - 36.9]	60	[56.8 - 63.2]	0.05
Cobetia sp. 5-11-6-3	Cobetia sp. cqz5-12	70.8	[66.9 - 74.4]	34.3	[31.9 - 36.8]	61.3	[58.1 - 64.5]	0.06
Cobetia marina JCM 21022T	Cobetia sp. cqz5-12	69.9	[66.0 - 73.6]	34.2	[31.8 - 36.7]	60.7	[57.4 - 63.8]	0.07
Cobetia pacifica NRIC 0813T	Cobetia sp. cqz5-12	70	[66.1 - 73.6]	34	[31.6 - 36.5]	60.6	[57.3 - 63.8]	0.08
Cobetia marina NBRC 15607	Cobetia sp. cqz5-12	67.4	[63.5 - 71.0]	34	[31.6 - 36.5]	58.7	[55.5 - 61.8]	0.07
Cobetia sp. 3AK	Cobetia sp. cqz5-12	69.8	[65.9 - 73.4]	33.9	[31.5 - 36.4]	60.4	[57.1 - 63.6]	0.12
Cobetia marina MM1IDA2H-1AD	Cobetia sp. cqz5-12	68.2	[64.3 - 71.8]	33.9	[31.5 - 36.4]	59.2	[56.0 - 62.4]	0.19
Cobetia marina T1	Cobetia sp. cqz5-12	67.6	[63.7 - 71.2]	33.9	[31.5 - 36.4]	58.8	[55.6 - 62.0]	0.2
Cobetia sp. cqz5-12	Cobetia sp. MM1IDA2H-1	68.2	[64.3 - 71.9]	33.9	[31.4 - 36.4]	59.2	[56.0 - 62.4]	0.18
Cobetia sp. 5-25-4-2	Cobetia sp. cqz5-12	70.3	[66.4 - 74.0]	33.9	[31.4 - 36.4]	60.7	[57.5 - 63.9]	0.08
Cobetia sp. cqz5-12	Cobetia sp. MMG027	67	[63.1 - 70.6]	33.8	[31.4 - 36.3]	58.3	[55.1 - 61.4]	0.07
Cobetia sp. 10Alg 146	Cobetia sp. cqz5-12	66.1	[62.2 - 69.7]	33.8	[31.4 - 36.3]	57.6	[54.4 - 60.7]	0.02
Cobetia pacifica GPM2	Cobetia sp. 4B	70	[66.1 - 73.7]	33.4	[31.0 - 35.9]	60.3	[57.0 - 63.5]	0.23
Cobetia amphilecti N-80	Cobetia pacifica GPM2	64.5	[60.7 - 68.1]	33.3	[30.9 - 35.8]	56.2	[53.0 - 59.3]	0.19
Cobetia marina NBRC 15607	Cobetia sp. UCD-24C	63.7	[59.9 - 67.3]	33.3	[30.9 - 35.9]	55.7	[52.5 - 58.8]	0.25
Cobetia pacifica GPM2	Cobetia sp. UCD-24C	66.5	[62.6 - 70.1]	33.3	[30.9 - 35.8]	57.7	[54.5 - 60.8]	0.23
Cobetia marina MM1IDA2H-1AD	Cobetia sp. UCD-24C	63.5	[59.8 - 67.1]	33.2	[30.7 - 35.7]	55.4	[52.3 - 58.5]	0.37
Cobetia marina T1	Cobetia sp. UCD-24C	65.1	[61.3 - 68.7]	33.2	[30.8 - 35.8]	56.6	[53.4 - 59.7]	0.38
Cobetia sp. MM1IDA2H-1	Cobetia sp. UCD-24C	63.6	[59.8 - 67.2]	33.2	[30.7 - 35.7]	55.5	[52.3 - 58.6]	0.36
Cobetia amphilecti B2M13	Cobetia marina NBRC 15607	66.4	[62.5 - 70.0]	33.1	[30.7 - 35.6]	57.5	[54.3 - 60.6]	0.21
Cobetia amphilecti B2M13	Cobetia marina T1	67	[63.2 - 70.7]	33.1	[30.7 - 35.6]	58	[54.8 - 61.1]	0.34
Cobetia amphilecti B2M13	Cobetia sp. 5-11-6-3	68.2	[64.3 - 71.9]	33.1	[30.7 - 35.6]	58.8	[55.6 - 61.9]	0.08
Cobetia sp. 5-11-6-3	Cobetia sp. MB87	53	[49.6 - 56.5]	33.1	[30.6 - 35.6]	47.7	[44.7 - 50.7]	0.42
Cobetia marina MM1IDA2H-1AD	Cobetia sp. AM6	63.7	[59.9 - 67.3]	33.1	[30.7 - 35.6]	55.5	[52.4 - 58.6]	0.19
Cobetia sp. AM6	Cobetia sp. MM1IDA2H-1	63.7	[60.0 - 67.3]	33.1	[30.7 - 35.6]	55.6	[52.4 - 58.7]	0.18
Cobetia pacifica GPM2	Cobetia sp. AM6	65.8	[61.9 - 69.4]	33.1	[30.7 - 35.6]	57	[53.8 - 60.2]	0.06
Cobetia amphilecti B2M13	Cobetia marina MM1IDA2H-1AD	64.4	[60.6 - 68.0]	33	[30.6 - 35.5]	56	[52.9 - 59.1]	0.33
Cobetia sp. 10Alg 146	Cobetia sp. UCD-24C	63.9	[60.1 - 67.5]	33	[30.6 - 35.5]	55.6	[52.4 - 58.7]	0.16
Cobetia sp. 5-11-6-3	Cobetia sp. UCD-24C	66.6	[62.7 - 70.2]	33	[30.5 - 35.5]	57.5	[54.3 - 60.7]	0.12
Cobetia marina JCM 21022T	Cobetia sp. UCD-24C	66.5	[62.7 - 70.1]	33	[30.6 - 35.5]	57.5	[54.3 - 60.7]	0.11
Cobetia pacifica GPM2	Cobetia sp. MB87	52.5	[49.0 - 56.0]	33	[30.6 - 35.5]	47.3	[44.3 - 50.3]	0.53
Cobetia pacifica GPM2	Cobetia sp. 29-18-1	63.7	[60.0 - 67.3]	33	[30.6 - 35.5]	55.5	[52.4 - 58.6]	0.35
Cobetia amphilecti KMM 296	Cobetia pacifica GPM2	65.1	[61.3 - 68.8]	33	[30.6 - 35.5]	56.5	[53.3 - 59.6]	0.17
Cobetia amphilecti B2M13	Cobetia sp. MM1IDA2H-1	64.5	[60.7 - 68.1]	33	[30.6 - 35.5]	56.1	[52.9 - 59.2]	0.32
Cobetia amphilecti NRIC 0815T	Cobetia pacifica GPM2	65.5	[61.7 - 69.1]	32.9	[30.5 - 35.4]	56.7	[53.5 - 59.8]	0.3
Cobetia amphilecti B2M13	Cobetia sp. MMG027	65.3	[61.5 - 68.9]	32.9	[30.5 - 35.4]	56.6	[53.4 - 59.7]	0.22
Cobetia marina MM1IDA2H-1AD	Cobetia sp. 2AS1	64	[60.2 - 67.6]	32.9	[30.5 - 35.4]	55.6	[52.5 - 58.7]	0.4
Cobetia pacifica GPM2	Cobetia sp. MC34	61.9	[58.2 - 65.5]	32.9	[30.5 - 35.4]	54.2	[51.0 - 57.2]	0.23
Cobetia sp. 2AS1	Cobetia sp. MM1IDA2H-1	64	[60.3 - 67.6]	32.9	[30.5 - 35.4]	55.7	[52.5 - 58.8]	0.39
Cobetia amphilecti B2M13	Cobetia sp. 10Alg 146	64.8	[61.0 - 68.5]	32.9	[30.5 - 35.5]	56.3	[53.1 - 59.4]	0.12
Cobetia sp. 2AS	Cobetia sp. MM1IDA2H-1	64.1	[60.4 - 67.8]	32.9	[30.4 - 35.4]	55.7	[52.6 - 58.8]	0.39
Cobetia pacifica GPM2	Cobetia sp. 1CM21F	67.3	[63.4 - 70.9]	32.9	[30.5 - 35.4]	58	[54.8 - 61.2]	0.46
Cobetia sp. 5-11-6-3	Cobetia sp. AM6	63.8	[60.0 - 67.4]	32.9	[30.4 - 35.4]	55.5	[52.3 - 58.6]	0.06
Cobetia marina MM1IDA2H-1AD	Cobetia sp. 2AS	64.1	[60.3 - 67.7]	32.9	[30.5 - 35.4]	55.7	[52.5 - 58.8]	0.4
Cobetia litoralis NRIC 0814T	Cobetia marina MM1IDA2H-1AD	64.4	[60.6 - 68.0]	32.8	[30.4 - 35.3]	55.9	[52.7 - 59.0]	0.33
Cobetia sp. 2AS	Cobetia sp. 5-11-6-3	68.5	[64.6 - 72.2]	32.8	[30.4 - 35.3]	58.8	[55.6 - 62.0]	0.16
Cobetia marina JCM 21022T	Cobetia sp. MB87	52.6	[49.1 - 56.1]	32.8	[30.4 - 35.3]	47.3	[44.2 - 50.3]	0.4
Cobetia sp. 2AS1	Cobetia sp. 5-11-6-3	68.5	[64.6 - 72.1]	32.8	[30.4 - 35.3]	58.8	[55.6 - 62.0]	0.15
Cobetia marina T1	Cobetia sp. AM6	62.9	[59.1 - 66.5]	32.8	[30.4 - 35.3]	54.8	[51.6 - 57.9]	0.2
Cobetia pacifica GPM2	Cobetia sp. 1AS1	67.7	[63.8 - 71.3]	32.8	[30.4 - 35.3]	58.2	[55.0 - 61.4]	0.49
Cobetia sp. MB87	Cobetia sp. MMG027	51.1	[47.6 - 54.5]	32.8	[30.4 - 35.3]	46.1	[43.1 - 49.1]	0.55
Cobetia amphilecti B2M13	Cobetia pacifica GPM2	65	[61.2 - 68.6]	32.8	[30.4 - 35.3]	56.4	[53.2 - 59.5]	0.2
Cobetia litoralis NRIC 0814T	Cobetia pacifica GPM2	65.6	[61.8 - 69.2]	32.8	[30.4 - 35.4]	56.8	[53.6 - 59.9]	0.2
Cobetia sp. 29-18-1	Cobetia sp. MM1IDA2H-1	62.6	[58.8 - 66.2]	32.8	[30.4 - 35.3]	54.6	[51.4 - 57.7]	0.47
Cobetia marina NBRC 15607	Cobetia sp. AM6	62	[58.3 - 65.6]	32.8	[30.4 - 35.3]	54.2	[51.0 - 57.3]	0.07
Cobetia amphilecti N-80	Cobetia sp. MM1IDA2H-1	63.8	[60.0 - 67.4]	32.8	[30.4 - 35.3]	55.4	[52.3 - 58.6]	0.31
Cobetia sp. MMG027	Cobetia sp. UCD-24C	64.7	[60.9 - 68.3]	32.8	[30.4 - 35.3]	56.1	[52.9 - 59.2]	0.26
Cobetia litoralis NRIC 0814T	Cobetia sp. MM1IDA2H-1	64.5	[60.7 - 68.1]	32.8	[30.4 - 35.3]	55.9	[52.8 - 59.0]	0.32
Cobetia marina MM1IDA2H-1AD	Cobetia sp. 29-18-1	62.5	[58.8 - 66.1]	32.8	[30.4 - 35.3]	54.5	[51.4 - 57.6]	0.48
Cobetia marina MM1IDA2H-1AD	Cobetia sp. MC34	63.1	[59.3 - 66.7]	32.8	[30.4 - 35.3]	55	[51.8 - 58.1]	0.37
Cobetia sp. 5-11-6-3	Cobetia sp. 29-18-1	63.7	[59.9 - 67.3]	32.8	[30.4 - 35.3]	55.4	[52.2 - 58.5]	0.23
Cobetia amphilecti B2M13	Cobetia marina JCM 21022T	66.7	[62.8 - 70.3]	32.8	[30.4 - 35.3]	57.5	[54.3 - 60.6]	0.07
Cobetia sp. MC34	Cobetia sp. MM1IDA2H-1	63.2	[59.4 - 66.8]	32.8	[30.4 - 35.3]	55	[51.9 - 58.1]	0.36
Cobetia amphilecti N-80	Cobetia marina MM1IDA2H-1AD	63.7	[59.9 - 67.3]	32.8	[30.4 - 35.3]	55.4	[52.2 - 58.5]	0.32
Cobetia amphilecti N-80	Cobetia marina NBRC 15607	62.6	[58.9 - 66.2]	32.7	[30.2 - 35.2]	54.5	[51.4 - 57.6]	0.2
Cobetia amphilecti N-80	Cobetia marina T1	63.2	[59.5 - 66.8]	32.7	[30.3 - 35.2]	55	[51.8 - 58.1]	0.33
Cobetia pacifica GPM2	Cobetia sp. 2AS	65.2	[61.4 - 68.8]	32.7	[30.3 - 35.2]	56.4	[53.2 - 59.5]	0.27
Cobetia amphilecti B2M13	Cobetia pacifica NRIC 0813T	68	[64.1 - 71.6]	32.7	[30.3 - 35.2]	58.4	[55.2 - 61.5]	0.07
Cobetia marina T1	Cobetia sp. MC34	60.4	[56.7 - 64.0]	32.7	[30.3 - 35.2]	53	[49.8 - 56.0]	0.38
Cobetia marina NBRC 15607	Cobetia sp. 2AS	63.8	[60.1 - 67.5]	32.7	[30.3 - 35.2]	55.4	[52.3 - 58.5]	0.28
Cobetia amphilecti N-80	Cobetia marina JCM 21022T	62.4	[58.7 - 66.0]	32.7	[30.2 - 35.2]	54.4	[51.3 - 57.5]	0.06
Cobetia sp. 4B	Cobetia sp. MM1IDA2H-1	62.9	[59.1 - 66.5]	32.7	[30.2 - 35.2]	54.7	[51.6 - 57.8]	0.35
Cobetia litoralis NRIC 0814T	Cobetia sp. MMG027	64	[60.2 - 67.6]	32.7	[30.3 - 35.2]	55.5	[52.4 - 58.6]	0.22
Cobetia sp. 1CM21F	Cobetia sp. 5-11-6-3	67.9	[64.0 - 71.5]	32.7	[30.3 - 35.3]	58.3	[55.1 - 61.5]	0.34
Cobetia sp. 5-25-4-2	Cobetia sp. UCD-24C	65.1	[61.3 - 68.7]	32.7	[30.3 - 35.2]	56.3	[53.1 - 59.4]	0.1
Cobetia marina NBRC 15607	Cobetia sp. MB87	49.4	[45.9 - 52.8]	32.7	[30.3 - 35.2]	44.8	[41.8 - 47.8]	0.55
Cobetia amphilecti B2M13	Cobetia sp. 3AK	67.6	[63.7 - 71.3]	32.7	[30.3 - 35.2]	58.1	[54.9 - 61.3]	0.03
Cobetia litoralis NRIC 0814T	Cobetia sp. 5-11-6-3	67	[63.1 - 70.6]	32.7	[30.3 - 35.2]	57.7	[54.5 - 60.9]	0.08
Cobetia pacifica GPM2	Cobetia sp. 2AS1	65.1	[61.3 - 68.7]	32.7	[30.3 - 35.2]	56.4	[53.2 - 59.5]	0.27
Cobetia marina MM1IDA2H-1AD	Cobetia sp. 4B	62.8	[59.1 - 66.4]	32.7	[30.2 - 35.2]	54.7	[51.5 - 57.8]	0.36
Cobetia marina NBRC 15607	Cobetia sp. 1AS1	66.2	[62.4 - 69.9]	32.7	[30.3 - 35.2]	57.2	[54.0 - 60.3]	0.51
Cobetia marina NBRC 15607	Cobetia sp. 2AS1	63.8	[60.0 - 67.4]	32.7	[30.3 - 35.2]	55.4	[52.2 - 58.5]	0.28
Cobetia marina NBRC 15607	Cobetia sp. 29-18-1	60.3	[56.6 - 63.8]	32.7	[30.3 - 35.2]	52.8	[49.7 - 55.9]	0.36
Cobetia marina JCM 21022T	Cobetia sp. AM6	62	[58.3 - 65.6]	32.7	[30.2 - 35.2]	54.1	[51.0 - 57.2]	0.07
Cobetia amphilecti NRIC 0815T	Cobetia sp. 5-11-6-3	63	[59.3 - 66.6]	32.6	[30.2 - 35.1]	54.8	[51.6 - 57.9]	0.18
Cobetia marina MM1IDA2H-1AD	Cobetia sp. 1CM21F	63.3	[59.5 - 66.9]	32.6	[30.2 - 35.1]	55	[51.8 - 58.1]	0.59
Cobetia marina 402	Cobetia pacifica GPM2	63.5	[59.8 - 67.2]	32.6	[30.1 - 35.1]	55.1	[52.0 - 58.3]	0.11
Cobetia sp. 3AK	Cobetia sp. UCD-24C	65.7	[61.8 - 69.3]	32.6	[30.2 - 35.1]	56.7	[53.5 - 59.8]	0.06
Cobetia amphilecti N-80	Cobetia sp. 10Alg 146	64.2	[60.4 - 67.8]	32.6	[30.1 - 35.1]	55.6	[52.4 - 58.7]	0.11
Cobetia amphilecti N-80	Cobetia sp. 5-11-6-3	63.2	[59.4 - 66.8]	32.6	[30.2 - 35.1]	54.9	[51.7 - 58.0]	0.07
Cobetia amphilecti B2M13	Cobetia sp. 5-25-4-2	66.8	[63.0 - 70.5]	32.6	[30.2 - 35.1]	57.5	[54.3 - 60.7]	0.07
Cobetia amphilecti NRIC 0815T	Cobetia marina NBRC 15607	62	[58.3 - 65.6]	32.6	[30.2 - 35.1]	54.1	[51.0 - 57.2]	0.31
Cobetia sp. AM6	Cobetia sp. MMG027	61.8	[58.1 - 65.4]	32.6	[30.2 - 35.1]	53.9	[50.8 - 57.0]	0.08
Cobetia marina NBRC 15607	Cobetia sp. MC34	59.6	[56.0 - 63.2]	32.6	[30.2 - 35.1]	52.3	[49.2 - 55.4]	0.25
Cobetia sp. 1CM21F	Cobetia sp. MM1IDA2H-1	63.3	[59.6 - 66.9]	32.6	[30.2 - 35.1]	55	[51.9 - 58.1]	0.58
Cobetia marina JCM 21022T	Cobetia sp. 2AS	66.4	[62.5 - 70.0]	32.6	[30.2 - 35.1]	57.2	[54.0 - 60.3]	0.14
Cobetia pacifica NRIC 0813T	Cobetia sp. UCD-24C	66.2	[62.3 - 69.8]	32.6	[30.2 - 35.1]	57	[53.8 - 60.2]	0.1
Cobetia sp. 10Alg 146	Cobetia sp. MB87	49.8	[46.4 - 53.2]	32.6	[30.2 - 35.1]	45.1	[42.1 - 48.1]	0.46
Cobetia sp. 10Alg 146	Cobetia sp. 29-18-1	61	[57.3 - 64.6]	32.6	[30.2 - 35.1]	53.3	[50.2 - 56.4]	0.27
Cobetia amphilecti NRIC 0815T	Cobetia sp. MMG027	63.6	[59.9 - 67.3]	32.6	[30.2 - 35.1]	55.2	[52.1 - 58.3]	0.32
Cobetia marina T1	Cobetia sp. 29-18-1	61.9	[58.2 - 65.5]	32.6	[30.2 - 35.1]	54	[50.8 - 57.1]	0.49
Cobetia pacifica NRIC 0813T	Cobetia sp. MB87	52.6	[49.1 - 56.0]	32.6	[30.2 - 35.1]	47.2	[44.1 - 50.2]	0.4
Cobetia sp. 1AS1	Cobetia sp. MMG027	66.7	[62.8 - 70.3]	32.6	[30.1 - 35.1]	57.4	[54.2 - 60.5]	0.51
Cobetia marina JCM 21022T	Cobetia sp. 2AS1	66.3	[62.5 - 69.9]	32.6	[30.2 - 35.1]	57.1	[53.9 - 60.3]	0.14
Cobetia sp. 5-11-6-3	Cobetia sp. MC34	60.1	[56.4 - 63.6]	32.5	[30.0 - 35.0]	52.6	[49.5 - 55.7]	0.12
Cobetia litoralis NRIC 0814T	Cobetia marina NBRC 15607	63.4	[59.6 - 67.0]	32.5	[30.1 - 35.0]	55	[51.9 - 58.1]	0.21
Cobetia marina T1	Cobetia sp. MB87	50.6	[47.2 - 54.0]	32.5	[30.1 - 35.1]	45.7	[42.7 - 48.7]	0.67
Cobetia marina T1	Cobetia sp. 1CM21F	63.1	[59.3 - 66.7]	32.5	[30.0 - 35.0]	54.8	[51.6 - 57.9]	0.6
Cobetia sp. 1AS1	Cobetia sp. MM1IDA2H-1	64.3	[60.5 - 67.9]	32.5	[30.1 - 35.0]	55.6	[52.5 - 58.8]	0.62
Cobetia sp. 4B	Cobetia sp. 5-11-6-3	65.7	[61.9 - 69.4]	32.5	[30.1 - 35.0]	56.6	[53.5 - 59.8]	0.11
Cobetia marina JCM 21022T	Cobetia sp. 29-18-1	63.1	[59.4 - 66.7]	32.5	[30.1 - 35.0]	54.8	[51.7 - 57.9]	0.22
Cobetia sp. MB87	Cobetia sp. MM1IDA2H-1	50.5	[47.0 - 53.9]	32.5	[30.1 - 35.0]	45.6	[42.6 - 48.6]	0.65
Cobetia sp. 2AS	Cobetia sp. MMG027	64.7	[60.9 - 68.3]	32.5	[30.1 - 35.0]	56	[52.8 - 59.1]	0.29
Cobetia marina T1	Cobetia sp. 4B	63	[59.2 - 66.6]	32.5	[30.1 - 35.0]	54.7	[51.6 - 57.8]	0.37
Cobetia sp. 2AS	Cobetia sp. 10Alg 146	64	[60.2 - 67.6]	32.5	[30.1 - 35.0]	55.4	[52.3 - 58.6]	0.2
Cobetia marina MM1IDA2H-1AD	Cobetia sp. 1AS1	64.2	[60.4 - 67.8]	32.5	[30.1 - 35.0]	55.6	[52.4 - 58.7]	0.63
Cobetia amphilecti NRIC 0815T	Cobetia sp. MM1IDA2H-1	63.5	[59.7 - 67.1]	32.5	[30.1 - 35.0]	55.1	[51.9 - 58.2]	0.42
Cobetia marina NBRC 15607	Cobetia sp. 4B	63.1	[59.4 - 66.7]	32.5	[30.1 - 35.1]	54.8	[51.7 - 57.9]	0.24
Cobetia sp. 3AK	Cobetia sp. MB87	52	[48.6 - 55.5]	32.5	[30.1 - 35.0]	46.7	[43.7 - 49.8]	0.36
Cobetia marina MM1IDA2H-1AD	Cobetia sp. MB87	50.4	[47.0 - 53.9]	32.5	[30.1 - 35.0]	45.5	[42.5 - 48.6]	0.66
Cobetia amphilecti NRIC 0815T	Cobetia marina MM1IDA2H-1AD	63.4	[59.7 - 67.0]	32.5	[30.1 - 35.0]	55	[51.9 - 58.1]	0.43
Cobetia sp. 5-25-4-2	Cobetia sp. MB87	52.4	[48.9 - 55.9]	32.5	[30.1 - 35.1]	47	[44.0 - 50.1]	0.4
Cobetia marina NBRC 15607	Cobetia sp. 1CM21F	61.9	[58.1 - 65.4]	32.5	[30.1 - 35.0]	53.9	[50.8 - 57.0]	0.47
Cobetia sp. 4B	Cobetia sp. 10Alg 146	63.3	[59.6 - 66.9]	32.5	[30.1 - 35.0]	54.9	[51.8 - 58.0]	0.15
Cobetia sp. 1AS1	Cobetia sp. 10Alg 146	66.5	[62.7 - 70.2]	32.5	[30.1 - 35.0]	57.3	[54.1 - 60.4]	0.42
Cobetia sp. 2AS1	Cobetia sp. 10Alg 146	64	[60.2 - 67.6]	32.5	[30.1 - 35.0]	55.4	[52.3 - 58.5]	0.2
Cobetia sp. 29-18-1	Cobetia sp. MMG027	61.4	[57.7 - 65.0]	32.5	[30.1 - 35.0]	53.6	[50.5 - 56.7]	0.37
Cobetia sp. 10Alg 146	Cobetia sp. AM6	61.8	[58.1 - 65.4]	32.5	[30.1 - 35.1]	53.9	[50.8 - 57.0]	0.02
Cobetia sp. 10Alg 146	Cobetia sp. MC34	60.3	[56.7 - 63.9]	32.5	[30.1 - 35.0]	52.8	[49.7 - 55.9]	0.16
Cobetia sp. 2AS1	Cobetia sp. MMG027	64.7	[60.9 - 68.3]	32.5	[30.1 - 35.0]	55.9	[52.8 - 59.0]	0.29
Cobetia amphilecti NRIC 0815T	Cobetia marina T1	62.3	[58.6 - 65.9]	32.5	[30.1 - 35.0]	54.2	[51.1 - 57.3]	0.44
Cobetia marina JCM 21022T	Cobetia sp. 1CM21F	67.5	[63.6 - 71.2]	32.5	[30.1 - 35.0]	58	[54.8 - 61.1]	0.33
Cobetia amphilecti KMM 296	Cobetia marina NBRC 15607	59.4	[55.7 - 62.9]	32.4	[30.0 - 34.9]	52.1	[49.0 - 55.1]	0.18
Cobetia marina T1	Cobetia sp. 2AS	65.7	[61.9 - 69.3]	32.4	[30.0 - 34.9]	56.6	[53.4 - 59.7]	0.41
Cobetia marina T1	Cobetia sp. 2AS1	65.6	[61.8 - 69.2]	32.4	[30.0 - 35.0]	56.6	[53.4 - 59.7]	0.41
Cobetia amphilecti N-80	Cobetia sp. MMG027	62.4	[58.7 - 66.0]	32.4	[30.0 - 34.9]	54.2	[51.1 - 57.3]	0.21
Cobetia litoralis NRIC 0814T	Cobetia marina JCM 21022T	64.9	[61.1 - 68.5]	32.4	[30.0 - 35.0]	56	[52.9 - 59.2]	0.07
Cobetia sp. 3AK	Cobetia sp. AM6	62.6	[58.9 - 66.2]	32.4	[30.0 - 34.9]	54.4	[51.2 - 57.5]	0.12
Cobetia marina 402	Cobetia sp. MM1IDA2H-1	63.2	[59.5 - 66.8]	32.4	[30.0 - 34.9]	54.8	[51.7 - 57.9]	0.23
Cobetia litoralis NRIC 0814T	Cobetia sp. 5-25-4-2	64.8	[61.0 - 68.4]	32.4	[30.0 - 34.9]	55.9	[52.8 - 59.0]	0.07
Cobetia sp. MC34	Cobetia sp. MMG027	60.4	[56.7 - 64.0]	32.4	[30.0 - 34.9]	52.8	[49.7 - 55.9]	0.26
Cobetia marina JCM 21022T	Cobetia sp. 4B	65.2	[61.4 - 68.9]	32.4	[30.0 - 34.9]	56.3	[53.1 - 59.4]	0.1
Cobetia amphilecti NRIC 0815T	Cobetia marina JCM 21022T	62.9	[59.1 - 66.5]	32.4	[30.0 - 35.0]	54.6	[51.5 - 57.7]	0.17
Cobetia amphilecti N-80	Cobetia sp. 3AK	63.4	[59.6 - 67.0]	32.4	[30.0 - 34.9]	54.9	[51.8 - 58.1]	0.01
Cobetia marina 402	Cobetia marina MM1IDA2H-1AD	63.2	[59.4 - 66.8]	32.4	[30.0 - 34.9]	54.8	[51.6 - 57.9]	0.24
Cobetia marina T1	Cobetia sp. 1AS1	65.3	[61.5 - 69.0]	32.4	[30.0 - 34.9]	56.3	[53.2 - 59.4]	0.64
Cobetia amphilecti KMM 296	Cobetia marina T1	59.8	[56.2 - 63.4]	32.4	[30.0 - 34.9]	52.4	[49.3 - 55.4]	0.31
Cobetia marina JCM 21022T	Cobetia sp. MC34	59.8	[56.1 - 63.4]	32.4	[30.0 - 34.9]	52.4	[49.3 - 55.5]	0.11
Cobetia pacifica NRIC 0813T	Cobetia sp. AM6	62.4	[58.7 - 66.0]	32.4	[30.0 - 34.9]	54.2	[51.1 - 57.3]	0.08
Cobetia marina 402	Cobetia sp. 5-11-6-3	62.4	[58.7 - 66.0]	32.4	[30.0 - 34.9]	54.3	[51.1 - 57.4]	0
Cobetia litoralis NRIC 0814T	Cobetia marina T1	64.6	[60.8 - 68.2]	32.4	[30.0 - 34.9]	55.8	[52.6 - 58.9]	0.34
Cobetia litoralis NRIC 0814T	Cobetia sp. 10Alg 146	62.4	[58.6 - 65.9]	32.4	[30.0 - 34.9]	54.2	[51.1 - 57.3]	0.12
Cobetia sp. 1AS1	Cobetia sp. 5-11-6-3	67.4	[63.6 - 71.1]	32.4	[30.0 - 34.9]	57.8	[54.6 - 61.0]	0.38
Cobetia amphilecti N-80	Cobetia sp. 5-25-4-2	63.3	[59.5 - 66.9]	32.3	[29.9 - 34.8]	54.8	[51.7 - 57.9]	0.06
Cobetia sp. 5-25-4-2	Cobetia sp. AM6	62.3	[58.6 - 65.9]	32.3	[29.9 - 34.8]	54.1	[51.0 - 57.2]	0.07
Cobetia marina JCM 21022T	Cobetia sp. 1AS1	67.1	[63.2 - 70.7]	32.3	[29.9 - 34.9]	57.6	[54.4 - 60.7]	0.37
Cobetia litoralis NRIC 0814T	Cobetia pacifica NRIC 0813T	65.5	[61.7 - 69.1]	32.3	[29.9 - 34.8]	56.4	[53.2 - 59.5]	0.06
Cobetia sp. 2AS1	Cobetia sp. 5-25-4-2	66.5	[62.6 - 70.1]	32.3	[29.9 - 34.8]	57.1	[53.9 - 60.2]	0.14
Cobetia amphilecti N-80	Cobetia pacifica NRIC 0813T	63.6	[59.8 - 67.2]	32.3	[29.9 - 34.8]	55.1	[51.9 - 58.2]	0.05
Cobetia amphilecti NRIC 0815T	Cobetia sp. 10Alg 146	61.5	[57.8 - 65.1]	32.3	[29.9 - 34.8]	53.6	[50.4 - 56.6]	0.22
Cobetia amphilecti KMM 296	Cobetia sp. MM1IDA2H-1	62.3	[58.6 - 65.9]	32.3	[29.9 - 34.9]	54.2	[51.0 - 57.3]	0.29
Cobetia marina 402	Cobetia marina NBRC 15607	60.6	[56.9 - 64.1]	32.3	[29.9 - 34.8]	52.9	[49.8 - 55.9]	0.13
Cobetia amphilecti KMM 296	Cobetia sp. 10Alg 146	61.7	[58.0 - 65.3]	32.3	[29.9 - 34.8]	53.7	[50.6 - 56.8]	0.09
Cobetia sp. 2AS1	Cobetia sp. 3AK	67.5	[63.6 - 71.1]	32.3	[29.8 - 34.8]	57.8	[54.6 - 60.9]	0.1
Cobetia pacifica NRIC 0813T	Cobetia sp. 2AS1	67.2	[63.4 - 70.9]	32.3	[29.9 - 34.8]	57.6	[54.4 - 60.8]	0.14
Cobetia sp. 5-25-4-2	Cobetia sp. MC34	61.1	[57.4 - 64.7]	32.3	[29.9 - 34.8]	53.3	[50.1 - 56.3]	0.11
Cobetia sp. 1CM21F	Cobetia sp. 10Alg 146	62.7	[58.9 - 66.3]	32.3	[29.9 - 34.8]	54.4	[51.2 - 57.5]	0.38
Cobetia sp. 3AK	Cobetia sp. 29-18-1	61.8	[58.1 - 65.4]	32.3	[29.9 - 34.8]	53.7	[50.6 - 56.8]	0.17
Cobetia sp. 1CM21F	Cobetia sp. MMG027	63.6	[59.9 - 67.2]	32.3	[29.9 - 34.8]	55.1	[51.9 - 58.2]	0.48
Cobetia sp. 5-25-4-2	Cobetia sp. 29-18-1	62.5	[58.8 - 66.1]	32.3	[29.9 - 34.8]	54.3	[51.1 - 57.4]	0.22
Cobetia pacifica NRIC 0813T	Cobetia sp. 2AS	67.3	[63.5 - 71.0]	32.3	[29.9 - 34.8]	57.7	[54.5 - 60.8]	0.14
Cobetia amphilecti KMM 296	Cobetia marina MM1IDA2H-1AD	62.3	[58.5 - 65.9]	32.3	[29.9 - 34.9]	54.1	[51.0 - 57.2]	0.3
Cobetia sp. 2AS	Cobetia sp. 5-25-4-2	66.6	[62.8 - 70.2]	32.3	[29.8 - 34.8]	57.2	[54.0 - 60.3]	0.14
Cobetia litoralis NRIC 0814T	Cobetia sp. 3AK	64.7	[60.9 - 68.3]	32.3	[29.9 - 34.8]	55.8	[52.7 - 58.9]	0.02
Cobetia amphilecti NRIC 0815T	Cobetia sp. 3AK	62.1	[58.3 - 65.6]	32.2	[29.8 - 34.7]	53.9	[50.7 - 57.0]	0.13
Cobetia marina 402	Cobetia sp. 10Alg 146	60.4	[56.7 - 64.0]	32.2	[29.8 - 34.7]	52.7	[49.6 - 55.8]	0.04
Cobetia marina 402	Cobetia marina T1	60.9	[57.2 - 64.4]	32.2	[29.8 - 34.7]	53	[49.9 - 56.1]	0.25
Cobetia amphilecti NRIC 0815T	Cobetia pacifica NRIC 0813T	62.3	[58.6 - 65.9]	32.2	[29.8 - 34.7]	54.1	[50.9 - 57.2]	0.17
Cobetia sp. 2AS	Cobetia sp. 3AK	67.6	[63.7 - 71.3]	32.2	[29.8 - 34.7]	57.9	[54.7 - 61.0]	0.1
Cobetia sp. 1CM21F	Cobetia sp. 3AK	64.8	[61.0 - 68.4]	32.2	[29.7 - 34.7]	55.8	[52.6 - 58.9]	0.29
Cobetia pacifica NRIC 0813T	Cobetia sp. 29-18-1	62.1	[58.4 - 65.7]	32.2	[29.8 - 34.7]	53.9	[50.8 - 57.0]	0.21
Cobetia sp. 3AK	Cobetia sp. 4B	63.8	[60.1 - 67.4]	32.2	[29.7 - 34.7]	55.1	[52.0 - 58.2]	0.06
Cobetia pacifica NRIC 0813T	Cobetia sp. 4B	64.8	[61.0 - 68.4]	32.2	[29.8 - 34.7]	55.8	[52.6 - 58.9]	0.1
Cobetia sp. 3AK	Cobetia sp. MC34	59.6	[55.9 - 63.1]	32.2	[29.8 - 34.7]	52.1	[49.0 - 55.2]	0.06
Cobetia amphilecti NRIC 0815T	Cobetia sp. 5-25-4-2	62.9	[59.1 - 66.5]	32.2	[29.8 - 34.7]	54.5	[51.3 - 57.6]	0.17
Cobetia sp. 4B	Cobetia sp. MMG027	63.8	[60.0 - 67.4]	32.2	[29.8 - 34.8]	55.2	[52.0 - 58.3]	0.25
Cobetia pacifica GPM2	Cobetia sp. Dlab-2-AX	62.5	[58.8 - 66.1]	32.1	[29.7 - 34.6]	54.2	[51.0 - 57.3]	0.08
Cobetia sp. 1CM21F	Cobetia sp. 5-25-4-2	65.8	[61.9 - 69.4]	32.1	[29.7 - 34.7]	56.5	[53.3 - 59.6]	0.33
Cobetia amphilecti KMM 296	Cobetia sp. 5-11-6-3	60.5	[56.9 - 64.1]	32.1	[29.7 - 34.7]	52.8	[49.7 - 55.9]	0.05
Cobetia marina 402	Cobetia sp. MMG027	60.3	[56.6 - 63.8]	32.1	[29.7 - 34.6]	52.6	[49.5 - 55.6]	0.13
Cobetia pacifica NRIC 0813T	Cobetia sp. 1CM21F	65.6	[61.8 - 69.2]	32.1	[29.7 - 34.7]	56.4	[53.2 - 59.5]	0.33
Cobetia amphilecti KMM 296	Cobetia sp. MMG027	60.8	[57.1 - 64.4]	32.1	[29.7 - 34.6]	52.9	[49.8 - 56.0]	0.19
Cobetia amphilecti KMM 296	Cobetia marina JCM 21022T	60.7	[57.0 - 64.3]	32.1	[29.7 - 34.6]	52.9	[49.8 - 56.0]	0.04
Cobetia pacifica GPM2	Cobetia sp. Dlab-2-U	60.2	[56.5 - 63.7]	32.1	[29.7 - 34.6]	52.5	[49.4 - 55.6]	0.03
Cobetia sp. 1AS1	Cobetia sp. 3AK	66.2	[62.3 - 69.8]	32.1	[29.6 - 34.6]	56.7	[53.6 - 59.9]	0.32
Cobetia amphilecti KMM 296	Cobetia pacifica NRIC 0813T	60.6	[56.9 - 64.1]	32.1	[29.6 - 34.6]	52.7	[49.6 - 55.8]	0.03
Cobetia pacifica NRIC 0813T	Cobetia sp. 1AS1	67.3	[63.4 - 70.9]	32.1	[29.6 - 34.6]	57.5	[54.3 - 60.7]	0.36
Cobetia marina 402	Cobetia marina JCM 21022T	61.4	[57.7 - 64.9]	32.1	[29.7 - 34.6]	53.3	[50.2 - 56.4]	0.02
Cobetia pacifica NRIC 0813T	Cobetia sp. MC34	60.2	[56.5 - 63.8]	32.1	[29.7 - 34.6]	52.5	[49.4 - 55.6]	0.1
Cobetia marina NBRC 15607	Cobetia sp. Dlab-2-AX	59.2	[55.5 - 62.7]	32	[29.6 - 34.5]	51.7	[48.6 - 54.8]	0.1
Cobetia marina 402	Cobetia sp. 3AK	60.8	[57.1 - 64.4]	32	[29.6 - 34.5]	52.9	[49.8 - 56.0]	0.06
Cobetia sp. 4B	Cobetia sp. 5-25-4-2	64.7	[60.9 - 68.3]	32	[29.6 - 34.5]	55.7	[52.5 - 58.8]	0.1
Cobetia marina MM1IDA2H-1AD	Cobetia sp. Dlab-2-U	58.3	[54.7 - 61.8]	32	[29.6 - 34.5]	51.1	[48.0 - 54.1]	0.17
Cobetia amphilecti KMM 296	Cobetia sp. 5-25-4-2	60.5	[56.8 - 64.1]	32	[29.6 - 34.6]	52.7	[49.6 - 55.8]	0.04
Cobetia marina NBRC 15607	Cobetia sp. Dlab-2-U	57.1	[53.5 - 60.6]	32	[29.6 - 34.5]	50.2	[47.1 - 53.2]	0.05
Cobetia sp. Dlab-2-AX	Cobetia sp. MM1IDA2H-1	60.5	[56.9 - 64.1]	32	[29.6 - 34.5]	52.7	[49.6 - 55.8]	0.21
Cobetia marina 402	Cobetia pacifica NRIC 0813T	61.1	[57.4 - 64.6]	32	[29.6 - 34.5]	53.1	[50.0 - 56.2]	0.02
Cobetia sp. 1AS1	Cobetia sp. 5-25-4-2	67.2	[63.3 - 70.8]	32	[29.6 - 34.5]	57.4	[54.2 - 60.5]	0.36
Cobetia marina 402	Cobetia sp. 5-25-4-2	61.7	[58.0 - 65.3]	32	[29.6 - 34.5]	53.6	[50.5 - 56.7]	0.02
Cobetia marina MM1IDA2H-1AD	Cobetia sp. Dlab-2-AX	60.5	[56.8 - 64.0]	32	[29.6 - 34.5]	52.6	[49.5 - 55.7]	0.22
Cobetia amphilecti KMM 296	Cobetia sp. 3AK	60.1	[56.5 - 63.7]	32	[29.6 - 34.5]	52.4	[49.3 - 55.5]	0.01
Cobetia sp. Dlab-2-U	Cobetia sp. MM1IDA2H-1	58.4	[54.8 - 61.9]	32	[29.6 - 34.5]	51.1	[48.0 - 54.2]	0.16
Cobetia sp. 5-11-6-3	Cobetia sp. Dlab-2-AX	61.4	[57.7 - 65.0]	31.9	[29.5 - 34.4]	53.3	[50.1 - 56.3]	0.03
Cobetia sp. 5-11-6-3	Cobetia sp. Dlab-2-U	59.1	[55.5 - 62.7]	31.9	[29.5 - 34.4]	51.6	[48.5 - 54.7]	0.08
Cobetia sp. Dlab-2-U	Cobetia sp. MMG027	56.9	[53.4 - 60.5]	31.8	[29.3 - 34.3]	50	[46.9 - 53.0]	0.06
Cobetia marina T1	Cobetia sp. Dlab-2-AX	59.7	[56.0 - 63.2]	31.8	[29.4 - 34.3]	52	[48.9 - 55.0]	0.23
Cobetia sp. Dlab-2-AX	Cobetia sp. MMG027	59	[55.4 - 62.6]	31.8	[29.3 - 34.3]	51.5	[48.4 - 54.5]	0.11
Cobetia marina T1	Cobetia sp. Dlab-2-U	57.6	[54.0 - 61.1]	31.8	[29.4 - 34.3]	50.5	[47.4 - 53.5]	0.18
Cobetia sp. 10Alg 146	Cobetia sp. Dlab-2-U	58.8	[55.1 - 62.3]	31.7	[29.3 - 34.2]	51.3	[48.2 - 54.3]	0.04
Cobetia marina JCM 21022T	Cobetia sp. Dlab-2-U	58.5	[54.8 - 62.0]	31.7	[29.3 - 34.2]	51	[48.0 - 54.1]	0.09
Cobetia sp. 10Alg 146	Cobetia sp. Dlab-2-AX	60.9	[57.2 - 64.5]	31.7	[29.3 - 34.2]	52.8	[49.7 - 55.9]	0.01
Cobetia marina JCM 21022T	Cobetia sp. Dlab-2-AX	60.7	[57.0 - 64.3]	31.7	[29.3 - 34.2]	52.6	[49.5 - 55.7]	0.04
Cobetia sp. 3AK	Cobetia sp. Dlab-2-AX	60.7	[57.1 - 64.3]	31.6	[29.2 - 34.1]	52.6	[49.5 - 55.7]	0.09
Cobetia sp. 3AK	Cobetia sp. Dlab-2-U	58.6	[54.9 - 62.1]	31.6	[29.2 - 34.1]	51.1	[48.0 - 54.1]	0.14
Cobetia pacifica NRIC 0813T	Cobetia sp. Dlab-2-U	59.3	[55.7 - 62.8]	31.5	[29.1 - 34.1]	51.6	[48.5 - 54.6]	0.1
Cobetia pacifica NRIC 0813T	Cobetia sp. Dlab-2-AX	61.6	[57.8 - 65.1]	31.5	[29.1 - 34.1]	53.2	[50.1 - 56.3]	0.05
Cobetia sp. 5-25-4-2	Cobetia sp. Dlab-2-U	58.6	[55.0 - 62.1]	31.4	[29.0 - 33.9]	51	[47.9 - 54.1]	0.1
Cobetia sp. 5-25-4-2	Cobetia sp. Dlab-2-AX	60.8	[57.2 - 64.4]	31.4	[29.0 - 33.9]	52.6	[49.5 - 55.7]	0.04
Cobetia sp. L2A1	Cobetia sp. QF-1	73	[69.1 - 76.7]	30.1	[27.7 - 32.6]	60.3	[57.1 - 63.5]	0.22
Cobetia crustatorum JO1T	Cobetia sp. L2A1	66.3	[62.4 - 69.9]	29.9	[27.5 - 32.4]	55.5	[52.4 - 58.6]	0.19
Cobetia crustatorum SM1923	Cobetia sp. L2A1	68.4	[64.5 - 72.1]	29.9	[27.5 - 32.4]	57	[53.8 - 60.1]	0.39
Cobetia crustatorum JO1T	Cobetia sp. ICG0124	32.1	[28.8 - 35.7]	28	[25.6 - 30.5]	30.1	[27.2 - 33.2]	5.67
Cobetia crustatorum SM1923	Cobetia sp. ICG0124	31.8	[28.4 - 35.4]	27.9	[25.5 - 30.4]	29.8	[26.9 - 32.9]	5.87
Cobetia sp. ICG0124	Cobetia sp. QF-1	32.9	[29.5 - 36.5]	27.9	[25.6 - 30.4]	30.7	[27.8 - 33.8]	5.7
Cobetia sp. ICG0124	Cobetia sp. L2A1	30.8	[27.4 - 34.4]	27	[24.6 - 29.4]	28.9	[25.9 - 32.0]	5.48
Cobetia amphilecti N-80	Cobetia crustatorum JO1T	36.2	[32.8 - 39.7]	26.9	[24.5 - 29.3]	32.9	[30.0 - 36.0]	4.99
Cobetia crustatorum JO1T	Cobetia sp. MC34	37	[33.7 - 40.5]	26.9	[24.5 - 29.4]	33.6	[30.6 - 36.7]	5.04
Cobetia amphilecti NRIC 0815T	Cobetia crustatorum JO1T	36.7	[33.4 - 40.2]	26.8	[24.5 - 29.3]	33.3	[30.4 - 36.4]	5.1
Cobetia crustatorum JO1T	Cobetia sp. AM6	36.6	[33.2 - 40.1]	26.7	[24.3 - 29.2]	33.2	[30.2 - 36.3]	4.86
Cobetia crustatorum JO1T	Cobetia sp. 4B	37.2	[33.9 - 40.7]	26.7	[24.3 - 29.2]	33.7	[30.7 - 36.7]	5.03
Cobetia crustatorum JO1T	Cobetia sp. 29-18-1	36.1	[32.7 - 39.6]	26.6	[24.3 - 29.1]	32.8	[29.8 - 35.9]	5.15
Cobetia amphilecti B2M13	Cobetia crustatorum JO1T	35.2	[31.8 - 38.7]	26.6	[24.3 - 29.1]	32.1	[29.2 - 35.2]	5
Cobetia crustatorum JO1T	Cobetia sp. UCD-24C	35.3	[31.9 - 38.8]	26.6	[24.2 - 29.1]	32.2	[29.3 - 35.3]	5.04
Cobetia crustatorum JO1T	Cobetia sp. 1AS1	36.2	[32.9 - 39.7]	26.5	[24.1 - 29.0]	32.9	[29.9 - 35.9]	5.29
Cobetia crustatorum JO1T	Cobetia sp. 1CM21F	34.6	[31.2 - 38.1]	26.5	[24.1 - 29.0]	31.6	[28.7 - 34.7]	5.26
Cobetia crustatorum JO1T	Cobetia marina 402	36.5	[33.1 - 40.0]	26.4	[24.1 - 28.9]	33	[30.1 - 36.1]	4.91
Cobetia crustatorum JO1T	Cobetia sp. 2AS	36.2	[32.9 - 39.7]	26.4	[24.0 - 28.9]	32.8	[29.9 - 35.9]	5.07
Cobetia crustatorum JO1T	Cobetia sp. 2AS1	36.2	[32.8 - 39.7]	26.4	[24.0 - 28.9]	32.8	[29.9 - 35.9]	5.07
Cobetia crustatorum JO1T	Cobetia litoralis NRIC 0814T	34.7	[31.4 - 38.3]	26.2	[23.9 - 28.7]	31.7	[28.7 - 34.8]	5
Cobetia amphilecti KMM 296	Cobetia crustatorum JO1T	35.8	[32.4 - 39.3]	26.2	[23.9 - 28.7]	32.4	[29.5 - 35.5]	4.97
Cobetia crustatorum JO1T	Cobetia sp. Dlab-2-AX	35.5	[32.1 - 39.0]	25.9	[23.6 - 28.4]	32.2	[29.2 - 35.3]	4.89
Cobetia crustatorum JO1T	Cobetia sp. Dlab-2-U	34.7	[31.3 - 38.2]	25.9	[23.6 - 28.4]	31.5	[28.6 - 34.6]	4.83
Cobetia crustatorum JO1T	Cobetia pacifica GPM2	37.7	[34.3 - 41.2]	25.9	[23.6 - 28.4]	33.8	[30.8 - 36.8]	4.8
Cobetia amphilecti N-80	Cobetia sp. QF-1	35.9	[32.6 - 39.5]	25.8	[23.4 - 28.2]	32.4	[29.5 - 35.5]	5.02
Cobetia marina JCM 21022T	Cobetia sp. QF-1	38.8	[35.4 - 42.2]	25.8	[23.4 - 28.2]	34.4	[31.5 - 37.5]	4.96
Cobetia sp. 5-11-6-3	Cobetia sp. QF-1	38.7	[35.4 - 42.2]	25.8	[23.4 - 28.3]	34.4	[31.5 - 37.5]	4.95
Cobetia crustatorum JO1T	Cobetia sp. cqz5-12	35.5	[32.2 - 39.1]	25.8	[23.5 - 28.3]	32.1	[29.2 - 35.2]	4.85
Cobetia crustatorum JO1T	Cobetia marina NBRC 15607	36.8	[33.4 - 40.3]	25.8	[23.5 - 28.3]	33.1	[30.1 - 36.1]	4.79
Cobetia crustatorum JO1T	Cobetia marina MM1IDA2H-1AD	37.7	[34.4 - 41.2]	25.7	[23.3 - 28.1]	33.7	[30.7 - 36.8]	4.67
Cobetia crustatorum SM1923	Cobetia marina JCM 21022T	37.6	[34.2 - 41.1]	25.7	[23.4 - 28.2]	33.6	[30.7 - 36.7]	5.13
Cobetia crustatorum JO1T	Cobetia sp. MM1IDA2H-1	37.7	[34.4 - 41.2]	25.7	[23.3 - 28.1]	33.7	[30.8 - 36.8]	4.68
Cobetia sp. 3AK	Cobetia sp. QF-1	38.5	[35.1 - 41.9]	25.7	[23.3 - 28.1]	34.2	[31.3 - 37.3]	5
Cobetia sp. 1CM21F	Cobetia sp. QF-1	35.1	[31.7 - 38.6]	25.7	[23.3 - 28.2]	31.7	[28.8 - 34.8]	5.29
Cobetia sp. AM6	Cobetia sp. QF-1	35.2	[31.9 - 38.8]	25.7	[23.4 - 28.2]	31.9	[29.0 - 35.0]	4.89
Cobetia crustatorum JO1T	Cobetia sp. 5-11-6-3	37.1	[33.7 - 40.6]	25.7	[23.3 - 28.1]	33.2	[30.3 - 36.3]	4.92
Cobetia sp. QF-1	Cobetia sp. UCD-24C	35.9	[32.5 - 39.4]	25.7	[23.3 - 28.2]	32.3	[29.4 - 35.4]	5.07
Cobetia crustatorum SM1923	Cobetia litoralis NRIC 0814T	34.7	[31.3 - 38.2]	25.7	[23.3 - 28.2]	31.5	[28.6 - 34.6]	5.2
Cobetia sp. 4B	Cobetia sp. QF-1	36.4	[33.0 - 39.9]	25.7	[23.3 - 28.2]	32.7	[29.8 - 35.8]	5.06
Cobetia amphilecti B2M13	Cobetia sp. QF-1	35.8	[32.4 - 39.3]	25.7	[23.4 - 28.2]	32.3	[29.3 - 35.4]	5.03
Cobetia crustatorum JO1T	Cobetia sp. 10Alg 146	37.2	[33.8 - 40.7]	25.7	[23.4 - 28.2]	33.3	[30.4 - 36.4]	4.88
Cobetia amphilecti KMM 296	Cobetia sp. QF-1	35.1	[31.8 - 38.7]	25.6	[23.2 - 28.0]	31.8	[28.8 - 34.9]	5
Cobetia crustatorum SM1923	Cobetia sp. AM6	33.6	[30.2 - 37.1]	25.6	[23.2 - 28.0]	30.6	[27.7 - 33.7]	5.06
Cobetia marina NBRC 15607	Cobetia sp. QF-1	37	[33.6 - 40.5]	25.6	[23.3 - 28.1]	33.1	[30.2 - 36.2]	4.82
Cobetia crustatorum SM1923	Cobetia sp. 4B	35.2	[31.9 - 38.8]	25.6	[23.2 - 28.1]	31.8	[28.9 - 34.9]	5.23
Cobetia amphilecti NRIC 0815T	Cobetia crustatorum SM1923	35.2	[31.9 - 38.8]	25.6	[23.3 - 28.1]	31.8	[28.9 - 34.9]	5.3
Cobetia crustatorum SM1923	Cobetia sp. UCD-24C	34.2	[30.8 - 37.7]	25.6	[23.3 - 28.1]	31.1	[28.2 - 34.2]	5.24
Cobetia crustatorum JO1T	Cobetia sp. MMG027	36.2	[32.9 - 39.7]	25.6	[23.3 - 28.1]	32.6	[29.6 - 35.7]	4.78
Cobetia amphilecti NRIC 0815T	Cobetia sp. QF-1	35.4	[32.0 - 38.9]	25.6	[23.2 - 28.1]	32	[29.0 - 35.0]	5.13
Cobetia pacifica NRIC 0813T	Cobetia sp. QF-1	38.7	[35.4 - 42.2]	25.6	[23.3 - 28.1]	34.4	[31.4 - 37.5]	4.96
Cobetia crustatorum JO1T	Cobetia marina JCM 21022T	37	[33.6 - 40.5]	25.6	[23.2 - 28.1]	33.1	[30.2 - 36.2]	4.93
Cobetia sp. 10Alg 146	Cobetia sp. QF-1	38.3	[35.0 - 41.8]	25.6	[23.2 - 28.0]	34.1	[31.1 - 37.2]	4.91
Cobetia sp. 29-18-1	Cobetia sp. QF-1	35.9	[32.6 - 39.5]	25.6	[23.3 - 28.1]	32.4	[29.4 - 35.5]	5.18
Cobetia crustatorum SM1923	Cobetia sp. 29-18-1	35.1	[31.7 - 38.6]	25.6	[23.3 - 28.1]	31.8	[28.8 - 34.9]	5.35
Cobetia crustatorum SM1923	Cobetia sp. 1CM21F	34.3	[30.9 - 37.8]	25.6	[23.3 - 28.1]	31.1	[28.2 - 34.2]	5.46
Cobetia sp. cqz5-12	Cobetia sp. QF-1	36.3	[32.9 - 39.8]	25.6	[23.2 - 28.0]	32.6	[29.7 - 35.7]	4.88
Cobetia crustatorum JO1T	Cobetia marina T1	37.4	[34.1 - 40.9]	25.6	[23.3 - 28.1]	33.5	[30.5 - 36.5]	4.66
Cobetia sp. 5-25-4-2	Cobetia sp. QF-1	38.6	[35.2 - 42.1]	25.5	[23.2 - 28.0]	34.2	[31.3 - 37.3]	4.96
Cobetia crustatorum SM1923	Cobetia sp. 1AS1	34.9	[31.5 - 38.4]	25.5	[23.1 - 27.9]	31.5	[28.6 - 34.6]	5.5
Cobetia amphilecti N-80	Cobetia crustatorum SM1923	34.6	[31.2 - 38.2]	25.5	[23.2 - 28.0]	31.4	[28.4 - 34.5]	5.19
Cobetia sp. MMG027	Cobetia sp. QF-1	37.7	[34.3 - 41.2]	25.5	[23.2 - 28.0]	33.6	[30.7 - 36.7]	4.81
Cobetia sp. MC34	Cobetia sp. QF-1	35.1	[31.8 - 38.7]	25.5	[23.2 - 28.0]	31.8	[28.8 - 34.9]	5.07
Cobetia crustatorum JO1T	Cobetia pacifica NRIC 0813T	37.1	[33.8 - 40.6]	25.5	[23.2 - 28.0]	33.2	[30.3 - 36.3]	4.93
Cobetia crustatorum JO1T	Cobetia sp. 3AK	36.6	[33.3 - 40.1]	25.5	[23.2 - 28.0]	32.8	[29.9 - 35.9]	4.97
Cobetia amphilecti KMM 296	Cobetia crustatorum SM1923	34.9	[31.5 - 38.4]	25.5	[23.2 - 28.0]	31.6	[28.6 - 34.7]	5.17
Cobetia crustatorum SM1923	Cobetia sp. cqz5-12	34.8	[31.4 - 38.3]	25.5	[23.2 - 28.0]	31.5	[28.6 - 34.6]	5.06
Cobetia sp. 1AS1	Cobetia sp. QF-1	36.4	[33.0 - 39.9]	25.5	[23.2 - 28.0]	32.7	[29.7 - 35.7]	5.32
Cobetia crustatorum SM1923	Cobetia marina NBRC 15607	35.7	[32.4 - 39.3]	25.5	[23.2 - 28.0]	32.2	[29.2 - 35.3]	4.99
Cobetia amphilecti B2M13	Cobetia crustatorum SM1923	33.9	[30.5 - 37.4]	25.5	[23.2 - 28.0]	30.8	[27.9 - 33.9]	5.2
Cobetia sp. 2AS	Cobetia sp. QF-1	36.3	[32.9 - 39.8]	25.5	[23.1 - 28.0]	32.6	[29.6 - 35.7]	5.1
Cobetia crustatorum SM1923	Cobetia sp. 5-11-6-3	37.3	[34.0 - 40.8]	25.5	[23.2 - 28.0]	33.4	[30.4 - 36.4]	5.12
Cobetia litoralis NRIC 0814T	Cobetia sp. QF-1	35	[31.7 - 38.6]	25.5	[23.2 - 28.0]	31.7	[28.8 - 34.8]	5.03
Cobetia crustatorum SM1923	Cobetia sp. 3AK	37.2	[33.8 - 40.7]	25.5	[23.1 - 27.9]	33.2	[30.3 - 36.3]	5.18
Cobetia pacifica GPM2	Cobetia sp. QF-1	37.7	[34.3 - 41.1]	25.5	[23.1 - 28.0]	33.6	[30.6 - 36.6]	4.83
Cobetia sp. 2AS1	Cobetia sp. QF-1	36.2	[32.9 - 39.7]	25.5	[23.2 - 28.0]	32.5	[29.6 - 35.6]	5.1
Cobetia marina T1	Cobetia sp. QF-1	38.2	[34.8 - 41.7]	25.4	[23.0 - 27.8]	33.9	[31.0 - 37.0]	4.69
Cobetia crustatorum SM1923	Cobetia sp. 10Alg 146	36.9	[33.5 - 40.4]	25.4	[23.0 - 27.8]	33	[30.0 - 36.0]	5.08
Cobetia crustatorum SM1923	Cobetia sp. 5-25-4-2	38.4	[35.0 - 41.9]	25.4	[23.1 - 27.9]	34.1	[31.1 - 37.1]	5.13
Cobetia crustatorum SM1923	Cobetia sp. 2AS	34.4	[31.0 - 37.9]	25.4	[23.1 - 27.9]	31.2	[28.2 - 34.3]	5.28
Cobetia crustatorum JO1T	Cobetia sp. 5-25-4-2	36.9	[33.5 - 40.4]	25.4	[23.1 - 27.9]	33	[30.1 - 36.1]	4.93
Cobetia crustatorum SM1923	Cobetia sp. 2AS1	34.3	[31.0 - 37.9]	25.4	[23.1 - 27.9]	31.1	[28.2 - 34.2]	5.28
Cobetia crustatorum SM1923	Cobetia sp. MMG027	37.2	[33.8 - 40.7]	25.4	[23.1 - 27.9]	33.2	[30.3 - 36.3]	4.98
Cobetia crustatorum SM1923	Cobetia pacifica GPM2	37.6	[34.2 - 41.1]	25.4	[23.0 - 27.8]	33.5	[30.5 - 36.5]	5.01
Cobetia crustatorum SM1923	Cobetia pacifica NRIC 0813T	37.3	[33.9 - 40.8]	25.4	[23.1 - 27.9]	33.3	[30.3 - 36.4]	5.14
Cobetia crustatorum SM1923	Cobetia sp. MC34	34.3	[31.0 - 37.9]	25.4	[23.1 - 27.9]	31.1	[28.2 - 34.2]	5.24
Cobetia amphilecti B2M13	Cobetia sp. L2A1	36.3	[32.9 - 39.8]	25.3	[23.0 - 27.8]	32.5	[29.6 - 35.6]	4.81
Cobetia crustatorum JO1T	Cobetia sp. MB87	33.1	[29.7 - 36.7]	25.3	[23.0 - 27.8]	30.2	[27.3 - 33.3]	5.33
Cobetia marina MM1IDA2H-1AD	Cobetia sp. QF-1	37.8	[34.4 - 41.3]	25.3	[22.9 - 27.8]	33.6	[30.7 - 36.7]	4.7
Cobetia sp. MM1IDA2H-1	Cobetia sp. QF-1	37.8	[34.4 - 41.3]	25.3	[22.9 - 27.8]	33.6	[30.7 - 36.7]	4.71
Cobetia crustatorum SM1923	Cobetia marina 402	34.1	[30.8 - 37.7]	25.3	[23.0 - 27.8]	31	[28.0 - 34.1]	5.12
Cobetia crustatorum SM1923	Cobetia marina MM1IDA2H-1AD	38.1	[34.7 - 41.6]	25.2	[22.9 - 27.7]	33.8	[30.8 - 36.8]	4.87
Cobetia sp. AM6	Cobetia sp. L2A1	35.9	[32.6 - 39.4]	25.2	[22.8 - 27.6]	32.2	[29.3 - 35.3]	4.67
Cobetia sp. 4B	Cobetia sp. L2A1	35.9	[32.5 - 39.4]	25.2	[22.9 - 27.7]	32.2	[29.3 - 35.3]	4.84
Cobetia marina 402	Cobetia sp. QF-1	35.1	[31.7 - 38.6]	25.2	[22.9 - 27.7]	31.6	[28.7 - 34.7]	4.94
Cobetia crustatorum SM1923	Cobetia sp. MM1IDA2H-1	38.1	[34.7 - 41.6]	25.2	[22.9 - 27.7]	33.8	[30.8 - 36.9]	4.88
Cobetia crustatorum SM1923	Cobetia marina T1	37	[33.6 - 40.5]	25.2	[22.9 - 27.7]	33	[30.1 - 36.1]	4.86
Cobetia sp. 2AS	Cobetia sp. L2A1	36.1	[32.7 - 39.6]	25.1	[22.8 - 27.6]	32.3	[29.4 - 35.4]	4.88
Cobetia sp. L2A1	Cobetia sp. UCD-24C	36.2	[32.8 - 39.7]	25.1	[22.8 - 27.6]	32.4	[29.4 - 35.5]	4.85
Cobetia crustatorum SM1923	Cobetia sp. MB87	32.4	[29.0 - 35.9]	25.1	[22.8 - 27.6]	29.6	[26.7 - 32.7]	5.54
Cobetia amphilecti N-80	Cobetia sp. L2A1	36.7	[33.3 - 40.2]	25.1	[22.8 - 27.6]	32.7	[29.8 - 35.8]	4.8
Cobetia sp. 2AS1	Cobetia sp. L2A1	36	[32.6 - 39.5]	25.1	[22.8 - 27.6]	32.2	[29.3 - 35.3]	4.88
Cobetia amphilecti KMM 296	Cobetia sp. L2A1	35.4	[32.0 - 38.9]	25	[22.7 - 27.5]	31.8	[28.8 - 34.9]	4.78
Cobetia sp. L2A1	Cobetia sp. MC34	35.5	[32.2 - 39.1]	25	[22.6 - 27.4]	31.9	[28.9 - 35.0]	4.85
Cobetia crustatorum SM1923	Cobetia sp. Dlab-2-U	33	[29.6 - 36.5]	25	[22.6 - 27.4]	30	[27.1 - 33.1]	5.04
Cobetia crustatorum SM1923	Cobetia sp. Dlab-2-AX	33.7	[30.4 - 37.3]	25	[22.6 - 27.4]	30.6	[27.6 - 33.7]	5.09
Cobetia sp. 1CM21F	Cobetia sp. L2A1	34.6	[31.3 - 38.2]	25	[22.7 - 27.5]	31.3	[28.3 - 34.4]	5.07
Cobetia sp. Dlab-2-U	Cobetia sp. QF-1	34.8	[31.4 - 38.3]	25	[22.7 - 27.5]	31.4	[28.4 - 34.5]	4.86
Cobetia sp. Dlab-2-AX	Cobetia sp. QF-1	35.7	[32.3 - 39.2]	25	[22.7 - 27.5]	32	[29.0 - 35.1]	4.92
Cobetia litoralis NRIC 0814T	Cobetia sp. L2A1	34.8	[31.5 - 38.4]	25	[22.7 - 27.5]	31.4	[28.4 - 34.5]	4.81
Cobetia sp. 1AS1	Cobetia sp. L2A1	36.7	[33.4 - 40.2]	24.9	[22.6 - 27.4]	32.7	[29.8 - 35.8]	5.1
Cobetia amphilecti NRIC 0815T	Cobetia sp. L2A1	36.4	[33.1 - 39.9]	24.9	[22.5 - 27.3]	32.5	[29.5 - 35.6]	4.91
Cobetia sp. 29-18-1	Cobetia sp. L2A1	35.7	[32.3 - 39.2]	24.9	[22.6 - 27.4]	32	[29.0 - 35.0]	4.96
Cobetia sp. cqz5-12	Cobetia sp. L2A1	36.5	[33.1 - 40.0]	24.9	[22.6 - 27.4]	32.6	[29.6 - 35.6]	4.66
Cobetia sp. MB87	Cobetia sp. QF-1	33.5	[30.1 - 37.1]	24.9	[22.6 - 27.4]	30.4	[27.4 - 33.5]	5.36
Cobetia marina JCM 21022T	Cobetia sp. L2A1	36.3	[33.0 - 39.9]	24.8	[22.5 - 27.3]	32.4	[29.5 - 35.5]	4.74
Cobetia marina 402	Cobetia sp. L2A1	34.9	[31.5 - 38.4]	24.8	[22.4 - 27.2]	31.3	[28.4 - 34.4]	4.72
Cobetia sp. L2A1	Cobetia sp. MB87	31.7	[28.4 - 35.3]	24.8	[22.4 - 27.2]	29	[26.1 - 32.1]	5.14
Cobetia sp. Dlab-2-AX	Cobetia sp. L2A1	34.7	[31.3 - 38.2]	24.7	[22.4 - 27.2]	31.2	[28.2 - 34.3]	4.7
Cobetia sp. Dlab-2-U	Cobetia sp. L2A1	33.8	[30.5 - 37.4]	24.7	[22.4 - 27.2]	30.6	[27.6 - 33.7]	4.65
Cobetia marina NBRC 15607	Cobetia sp. L2A1	35.9	[32.5 - 39.4]	24.6	[22.3 - 27.0]	32	[29.1 - 35.1]	4.6
Cobetia sp. 5-11-6-3	Cobetia sp. L2A1	36.1	[32.7 - 39.6]	24.5	[22.2 - 27.0]	32.1	[29.2 - 35.2]	4.73
Cobetia pacifica GPM2	Cobetia sp. L2A1	35.7	[32.3 - 39.2]	24.5	[22.1 - 26.9]	31.8	[28.9 - 34.9]	4.61
Cobetia marina T1	Cobetia sp. L2A1	36.4	[33.1 - 40.0]	24.5	[22.2 - 27.0]	32.4	[29.4 - 35.5]	4.47
Cobetia sp. 5-25-4-2	Cobetia sp. L2A1	35.9	[32.5 - 39.4]	24.4	[22.1 - 26.9]	31.9	[29.0 - 35.0]	4.74
Cobetia sp. 3AK	Cobetia sp. L2A1	35.9	[32.5 - 39.4]	24.4	[22.1 - 26.9]	31.9	[29.0 - 35.0]	4.79
Cobetia sp. L2A1	Cobetia sp. MMG027	35.6	[32.2 - 39.1]	24.4	[22.0 - 26.8]	31.7	[28.8 - 34.8]	4.59
Cobetia sp. 10Alg 146	Cobetia sp. L2A1	35.8	[32.4 - 39.3]	24.4	[22.0 - 26.8]	31.8	[28.9 - 34.9]	4.69
Cobetia pacifica NRIC 0813T	Cobetia sp. L2A1	35.6	[32.2 - 39.1]	24.4	[22.1 - 26.9]	31.8	[28.8 - 34.8]	4.75
Cobetia sp. L2A1	Cobetia sp. MM1IDA2H-1	36.5	[33.1 - 40.0]	24.3	[22.0 - 26.8]	32.3	[29.4 - 35.4]	4.49
Cobetia marina MM1IDA2H-1AD	Cobetia sp. L2A1	36.5	[33.1 - 40.0]	24.3	[22.0 - 26.8]	32.3	[29.4 - 35.4]	4.48

## Sheet: AAI
SeqA	SeqB	AAI	SD	N	Omega	Frx
Cobetia amphilecti B2M13	Cobetia amphilecti B2M13	100.0	0.0	3433	3433	100.0
Cobetia amphilecti KMM 296	Cobetia amphilecti B2M13	97.8573635754937	5.67465350951451	2987	3265	91.4854517611026
Cobetia amphilecti KMM 296	Cobetia amphilecti KMM 296	100.0	0.0	3264	3265	99.9693721286371
Cobetia amphilecti N-80	Cobetia amphilecti B2M13	97.9200062254259	6.04884511503823	3052	3324	91.8170878459687
Cobetia amphilecti N-80	Cobetia amphilecti KMM 296	98.0658720394734	5.7674408114536	3040	3265	93.1087289433384
Cobetia amphilecti N-80	Cobetia amphilecti N-80	100.0	0.0	3324	3324	100.0
Cobetia amphilecti NRIC 0815T	Cobetia amphilecti B2M13	98.125443511943	4.95631989212546	3098	3433	90.2417710457326
Cobetia amphilecti NRIC 0815T	Cobetia amphilecti KMM 296	97.7522228476821	6.30741024575807	3020	3265	92.4961715160796
Cobetia amphilecti NRIC 0815T	Cobetia amphilecti N-80	98.0095517689062	6.04491131408797	3081	3324	92.6895306859206
Cobetia amphilecti NRIC 0815T	Cobetia amphilecti NRIC 0815T	100.0	0.0	3508	3508	100.0
Cobetia crustatorum JO1T	Cobetia amphilecti B2M13	86.8350921198665	11.243888740147	2703	3237	83.5032437442076
Cobetia crustatorum JO1T	Cobetia amphilecti KMM 296	86.856862982589	11.244582589151	2642	3237	81.6187828236021
Cobetia crustatorum JO1T	Cobetia amphilecti N-80	87.0154870370371	11.2429714991767	2700	3237	83.4105653382762
Cobetia crustatorum JO1T	Cobetia amphilecti NRIC 0815T	87.1874522153057	10.892292474728	2731	3237	84.3682421995675
Cobetia crustatorum JO1T	Cobetia crustatorum JO1T	100.0	0.0	3237	3237	100.0
Cobetia crustatorum SM1923	Cobetia amphilecti B2M13	86.5529552748377	11.2072173334677	2929	3433	85.3189630061171
Cobetia crustatorum SM1923	Cobetia amphilecti KMM 296	86.9336368676367	10.6661135401056	2886	3265	88.3920367534456
Cobetia crustatorum SM1923	Cobetia amphilecti N-80	86.9420918679822	10.5494362240285	2939	3324	88.4175691937425
Cobetia crustatorum SM1923	Cobetia amphilecti NRIC 0815T	86.7924084175083	10.8496600803496	2970	3483	85.2713178294574
Cobetia crustatorum SM1923	Cobetia crustatorum JO1T	98.4416537396121	6.89159149659026	2888	3237	89.2184121099784
Cobetia crustatorum SM1923	Cobetia crustatorum SM1923	100.0	0.0	3483	3483	100.0
Cobetia litoralis NRIC 0814T	Cobetia amphilecti B2M13	98.2214861548139	4.84580872638843	3178	3433	92.572094378095
Cobetia litoralis NRIC 0814T	Cobetia amphilecti KMM 296	97.8898550724639	5.50849193218879	3036	3265	92.9862174578867
Cobetia litoralis NRIC 0814T	Cobetia amphilecti N-80	97.9520946033811	5.89741538838299	3076	3324	92.5391095066185
Cobetia litoralis NRIC 0814T	Cobetia amphilecti NRIC 0815T	98.076747311828	5.23590058293046	3162	3466	91.2290825158684
Cobetia litoralis NRIC 0814T	Cobetia crustatorum JO1T	86.7764961832062	11.3419544807958	2751	3237	84.9860982391103
Cobetia litoralis NRIC 0814T	Cobetia crustatorum SM1923	86.8701028779358	10.7967535742146	3023	3466	87.2186959030583
Cobetia litoralis NRIC 0814T	Cobetia litoralis NRIC 0814T	100.0	0.0	3465	3466	99.9711482977496
Cobetia marina 402	Cobetia amphilecti B2M13	97.2473494260633	4.90036556214083	2962	3275	90.4427480916031
Cobetia marina 402	Cobetia amphilecti KMM 296	97.064979938796	5.66388851405335	2941	3265	90.0765696784074
Cobetia marina 402	Cobetia amphilecti N-80	97.405712628439	5.84299740096545	3017	3275	92.1221374045802
Cobetia marina 402	Cobetia amphilecti NRIC 0815T	97.277087410306	5.14492207432267	3066	3275	93.618320610687
Cobetia marina 402	Cobetia crustatorum JO1T	87.2074443186108	10.5359301746697	2649	3237	81.8350324374421
Cobetia marina 402	Cobetia crustatorum SM1923	86.9896453851492	10.2704031687996	2882	3275	88.0
Cobetia marina 402	Cobetia litoralis NRIC 0814T	97.2443920719519	5.04785454936052	3002	3275	91.6641221374046
Cobetia marina 402	Cobetia marina 402	100.0	0.0	3275	3275	100.0
Cobetia marina JCM 21022T	Cobetia amphilecti B2M13	90.1153600389231	10.2258238196692	3083	3356	91.865315852205
Cobetia marina JCM 21022T	Cobetia amphilecti KMM 296	90.0807146291209	10.0187071699434	2912	3265	89.1883614088821
Cobetia marina JCM 21022T	Cobetia amphilecti N-80	90.2974382097528	9.66201531124782	2994	3324	90.072202166065
Cobetia marina JCM 21022T	Cobetia amphilecti NRIC 0815T	90.005181464679	10.017280502984	3086	3356	91.9547079856973
Cobetia marina JCM 21022T	Cobetia crustatorum JO1T	86.6678592429253	11.0992533450563	2721	3237	84.0593141797961
Cobetia marina JCM 21022T	Cobetia crustatorum SM1923	86.9123749582637	10.8545309579232	2995	3356	89.2431466030989
Cobetia marina JCM 21022T	Cobetia litoralis NRIC 0814T	90.1251254029658	9.92865554258775	3102	3356	92.4314660309893
Cobetia marina JCM 21022T	Cobetia marina 402	90.1802440516654	9.64226621331088	2942	3275	89.8320610687023
Cobetia marina JCM 21022T	Cobetia marina JCM 21022T	100.0	0.0	3356	3356	100.0
Cobetia marina MM1IDA2H-1AD	Cobetia amphilecti B2M13	90.1665730994149	10.3630889171263	3078	3420	90.0
Cobetia marina MM1IDA2H-1AD	Cobetia amphilecti KMM 296	90.2910264945651	9.77090438516742	2944	3265	90.1684532924962
Cobetia marina MM1IDA2H-1AD	Cobetia amphilecti N-80	90.2414308405029	10.1571767115759	3022	3324	90.9145607701564
Cobetia marina MM1IDA2H-1AD	Cobetia amphilecti NRIC 0815T	90.046808028488	10.0366407150707	3089	3420	90.3216374269006
Cobetia marina MM1IDA2H-1AD	Cobetia crustatorum JO1T	86.7663774545452	11.0685341257636	2750	3237	84.9552054371331
Cobetia marina MM1IDA2H-1AD	Cobetia crustatorum SM1923	86.914850810453	10.5505741755427	3023	3420	88.3918128654971
Cobetia marina MM1IDA2H-1AD	Cobetia litoralis NRIC 0814T	90.1471631342325	10.1570693131978	3114	3420	91.0526315789474
Cobetia marina MM1IDA2H-1AD	Cobetia marina 402	90.1976456456456	9.74292227525673	2997	3275	91.5114503816794
Cobetia marina MM1IDA2H-1AD	Cobetia marina JCM 21022T	98.4972630914826	5.26661109560906	3170	3356	94.4576877234803
Cobetia marina MM1IDA2H-1AD	Cobetia marina MM1IDA2H-1AD	100.0	0.0	3420	3420	100.0
Cobetia marina NBRC 15607	Cobetia amphilecti B2M13	90.320043142305	10.016892032774	3106	3433	90.4748033789688
Cobetia marina NBRC 15607	Cobetia amphilecti KMM 296	90.3574794756811	9.77614478387651	2899	3265	88.7901990811639
Cobetia marina NBRC 15607	Cobetia amphilecti N-80	90.3676436896435	9.93969971309783	3003	3324	90.3429602888087
Cobetia marina NBRC 15607	Cobetia amphilecti NRIC 0815T	90.1024070710343	10.0046772414342	3083	3478	88.6428982173663
Cobetia marina NBRC 15607	Cobetia crustatorum JO1T	86.761312090313	11.1691623259731	2746	3237	84.8316342292246
Cobetia marina NBRC 15607	Cobetia crustatorum SM1923	86.7954764309765	11.1363129804983	2970	3478	85.3939045428407
Cobetia marina NBRC 15607	Cobetia litoralis NRIC 0814T	90.0760628441853	10.3387612470886	3087	3466	89.065204847086
Cobetia marina NBRC 15607	Cobetia marina 402	90.1575687203789	9.93164451580438	2954	3275	90.1984732824427
Cobetia marina NBRC 15607	Cobetia marina JCM 21022T	98.8689745122716	3.99703880783084	3178	3356	94.6960667461263
Cobetia marina NBRC 15607	Cobetia marina MM1IDA2H-1AD	98.3838443604285	5.76550358414551	3174	3420	92.8070175438596
Cobetia marina NBRC 15607	Cobetia marina NBRC 15607	100.0	0.0	3478	3478	100.0
Cobetia marina T1	Cobetia amphilecti B2M13	90.2215086372358	10.2361987128397	3126	3429	91.1636045494313
Cobetia marina T1	Cobetia amphilecti KMM 296	90.2579646169701	9.90962572193997	2911	3265	89.1577335375191
Cobetia marina T1	Cobetia amphilecti N-80	90.2990381552753	10.0655717581135	3014	3324	90.6738868832732
Cobetia marina T1	Cobetia amphilecti NRIC 0815T	90.0223548282566	9.99799546066768	3086	3429	89.9970836978711
Cobetia marina T1	Cobetia crustatorum JO1T	86.6334882118243	11.2727922957555	2757	3237	85.1714550509731
Cobetia marina T1	Cobetia crustatorum SM1923	86.8339794957984	10.8368518502432	2975	3429	86.7599883347915
Cobetia marina T1	Cobetia litoralis NRIC 0814T	90.0460846748229	10.3184497225282	3106	3429	90.5803441236512
Cobetia marina T1	Cobetia marina 402	90.285726718591	9.49368532848803	2953	3275	90.1679389312977
Cobetia marina T1	Cobetia marina JCM 21022T	98.7689878086899	4.46017743591612	3199	3356	95.3218116805721
Cobetia marina T1	Cobetia marina MM1IDA2H-1AD	98.363413446434	5.60364513580711	3183	3420	93.0701754385965
Cobetia marina T1	Cobetia marina NBRC 15607	99.2126079027354	4.33899737666789	3290	3429	95.9463400408282
Cobetia marina T1	Cobetia marina T1	100.0	0.0	3429	3429	100.0
Cobetia pacifica GPM2	Cobetia amphilecti B2M13	90.2684205027749	10.1352076303133	3063	3389	90.3806432575981
Cobetia pacifica GPM2	Cobetia amphilecti KMM 296	90.4692525928404	9.88377461183476	2989	3265	91.5467075038285
Cobetia pacifica GPM2	Cobetia amphilecti N-80	90.3611784177426	10.1316869543922	3021	3324	90.884476534296
Cobetia pacifica GPM2	Cobetia amphilecti NRIC 0815T	90.3454977491959	9.75932012852098	3110	3389	91.7674830333432
Cobetia pacifica GPM2	Cobetia crustatorum JO1T	86.7581167512689	11.0101602794618	2758	3237	85.2023478529503
Cobetia pacifica GPM2	Cobetia crustatorum SM1923	86.7999620379622	10.6761592510692	3003	3389	88.6102095013278
Cobetia pacifica GPM2	Cobetia litoralis NRIC 0814T	90.2312786516854	10.2370021933645	3115	3389	91.915019179699
Cobetia pacifica GPM2	Cobetia marina 402	90.403904505716	9.6664219178041	2974	3275	90.8091603053435
Cobetia pacifica GPM2	Cobetia marina JCM 21022T	98.66640544821	4.55870565459653	3157	3356	94.0703218116806
Cobetia pacifica GPM2	Cobetia marina MM1IDA2H-1AD	98.2924150585253	6.03797589745356	3161	3389	93.2723517261729
Cobetia pacifica GPM2	Cobetia marina NBRC 15607	98.5722952169779	4.79293429265096	3157	3389	93.1543228090882
Cobetia pacifica GPM2	Cobetia marina T1	98.5153026274136	4.87026612959504	3159	3389	93.2133372676306
Cobetia pacifica GPM2	Cobetia pacifica GPM2	100.0	0.0	3389	3389	100.0
Cobetia pacifica NRIC 0813T	Cobetia amphilecti B2M13	90.2381341542448	9.89188447159677	3086	3319	92.979813196746
Cobetia pacifica NRIC 0813T	Cobetia amphilecti KMM 296	90.1733225138121	9.99941824956197	2896	3265	88.698315467075
Cobetia pacifica NRIC 0813T	Cobetia amphilecti N-80	90.2300070234113	10.0229362499817	2990	3319	90.087375715577
Cobetia pacifica NRIC 0813T	Cobetia amphilecti NRIC 0815T	90.0710161184208	9.91172401678769	3040	3319	91.5938535703525
Cobetia pacifica NRIC 0813T	Cobetia crustatorum JO1T	86.7095674486802	11.0725271978672	2728	3237	84.2755637936361
Cobetia pacifica NRIC 0813T	Cobetia crustatorum SM1923	86.9052360457297	10.8005475537475	2974	3319	89.6053028020488
Cobetia pacifica NRIC 0813T	Cobetia litoralis NRIC 0814T	90.0759502583978	10.1292244665014	3096	3319	93.2811087677011
Cobetia pacifica NRIC 0813T	Cobetia marina 402	90.1966310746062	9.73588775893606	2922	3275	89.2213740458015
Cobetia pacifica NRIC 0813T	Cobetia marina JCM 21022T	99.0452933039924	3.77554469566265	3181	3319	95.8421211208195
Cobetia pacifica NRIC 0813T	Cobetia marina MM1IDA2H-1AD	98.398071723262	5.9587310405398	3151	3319	94.9382344079542
Cobetia pacifica NRIC 0813T	Cobetia marina NBRC 15607	98.6904076533838	5.07858276384469	3162	3319	95.2696595360048
Cobetia pacifica NRIC 0813T	Cobetia marina T1	98.645204602774	5.13355546909095	3172	3319	95.5709551069599
Cobetia pacifica NRIC 0813T	Cobetia pacifica GPM2	98.7447791626715	4.55639060321172	3129	3319	94.275384151853
Cobetia pacifica NRIC 0813T	Cobetia pacifica NRIC 0813T	100.0	0.0	3319	3319	100.0
Cobetia sp. 10Alg 146	Cobetia amphilecti B2M13	90.2338229098089	10.1230636974708	3038	3361	90.3897649509075
Cobetia sp. 10Alg 146	Cobetia amphilecti KMM 296	90.3281428081015	9.86897696000301	2913	3265	89.218989280245
Cobetia sp. 10Alg 146	Cobetia amphilecti N-80	90.3367824783477	9.79704851659723	3002	3324	90.3128760529483
Cobetia sp. 10Alg 146	Cobetia amphilecti NRIC 0815T	90.0840073211313	10.1460042813502	3005	3361	89.4079143112169
Cobetia sp. 10Alg 146	Cobetia crustatorum JO1T	86.8729165751919	10.7867806501121	2733	3237	84.4300278035218
Cobetia sp. 10Alg 146	Cobetia crustatorum SM1923	86.8508368243244	10.9691979806445	2960	3361	88.0690270752752
Cobetia sp. 10Alg 146	Cobetia litoralis NRIC 0814T	90.1930277502477	9.98854084660857	3027	3361	90.0624814043439
Cobetia sp. 10Alg 146	Cobetia marina 402	90.2980634535367	9.8161710608874	2884	3275	88.0610687022901
Cobetia sp. 10Alg 146	Cobetia marina JCM 21022T	98.9061882202306	4.50573176995114	3124	3356	93.0870083432658
Cobetia sp. 10Alg 146	Cobetia marina MM1IDA2H-1AD	98.5816531531531	5.13507363763014	3108	3361	92.472478429039
Cobetia sp. 10Alg 146	Cobetia marina NBRC 15607	98.6605908521301	4.5969780985341	3192	3361	94.9717346027968
Cobetia sp. 10Alg 146	Cobetia marina T1	98.708880952381	4.4834098006	3150	3361	93.7221065159179
Cobetia sp. 10Alg 146	Cobetia pacifica GPM2	98.6670803744349	4.84662550189981	3098	3361	92.1749479321631
Cobetia sp. 10Alg 146	Cobetia pacifica NRIC 0813T	98.7695404024273	5.2537690416789	3131	3319	94.335643266044
Cobetia sp. 10Alg 146	Cobetia sp. 10Alg 146	100.0	0.0	3361	3361	100.0
Cobetia sp. 1AS1	Cobetia amphilecti B2M13	98.2519429824559	4.78966990427297	3192	3433	92.9799009612584
Cobetia sp. 1AS1	Cobetia amphilecti KMM 296	97.738704145937	6.49544938234865	3015	3265	92.3430321592649
Cobetia sp. 1AS1	Cobetia amphilecti N-80	98.0630115979379	5.96462465181452	3104	3324	93.38146811071
Cobetia sp. 1AS1	Cobetia amphilecti NRIC 0815T	98.1778350710897	4.90294540047682	3165	3461	91.4475585091014
Cobetia sp. 1AS1	Cobetia crustatorum JO1T	86.8561757840991	11.4798837640813	2742	3237	84.708063021316
Cobetia sp. 1AS1	Cobetia crustatorum SM1923	86.8432152661531	10.7613098891295	2987	3461	86.3045362611962
Cobetia sp. 1AS1	Cobetia litoralis NRIC 0814T	98.5332336652147	4.92831668285942	3214	3461	92.8633342964461
Cobetia sp. 1AS1	Cobetia marina 402	97.0517588605501	6.26997634525718	3019	3275	92.1832061068702
Cobetia sp. 1AS1	Cobetia marina JCM 21022T	90.1823071542128	9.6981666381004	3145	3356	93.7127532777116
Cobetia sp. 1AS1	Cobetia marina MM1IDA2H-1AD	90.1537463930746	10.0431461895769	3119	3420	91.1988304093567
Cobetia sp. 1AS1	Cobetia marina NBRC 15607	90.3468722064842	9.79646032302445	3177	3461	91.7942791100838
Cobetia sp. 1AS1	Cobetia marina T1	90.1485315890234	10.0511089294835	3134	3429	91.3969087197434
Cobetia sp. 1AS1	Cobetia pacifica GPM2	90.4172747532632	9.89546185988961	3141	3389	92.6822071407495
Cobetia sp. 1AS1	Cobetia pacifica NRIC 0813T	90.1685282051281	9.80139122633497	3120	3319	94.0042181379934
Cobetia sp. 1AS1	Cobetia sp. 10Alg 146	90.4688168651431	9.46971932836409	3107	3361	92.4427253793514
Cobetia sp. 1AS1	Cobetia sp. 1AS1	100.0	0.0	3461	3461	100.0
Cobetia sp. 1CM21F	Cobetia amphilecti B2M13	98.3096210060104	4.94068350453655	3161	3433	92.076900669968
Cobetia sp. 1CM21F	Cobetia amphilecti KMM 296	97.994234126984	5.4145692360507	3024	3265	92.6186830015314
Cobetia sp. 1CM21F	Cobetia amphilecti N-80	98.121712145881	5.81499153253279	3071	3324	92.3886883273165
Cobetia sp. 1CM21F	Cobetia amphilecti NRIC 0815T	98.2603780873969	4.94713791844609	3158	3473	90.9300316729053
Cobetia sp. 1CM21F	Cobetia crustatorum JO1T	86.7874785005514	11.5668435444961	2721	3237	84.0593141797961
Cobetia sp. 1CM21F	Cobetia crustatorum SM1923	86.8670625420309	10.9127819955518	2974	3473	85.6320184278722
Cobetia sp. 1CM21F	Cobetia litoralis NRIC 0814T	98.3606024436093	4.63808996079498	3192	3466	92.0946335833814
Cobetia sp. 1CM21F	Cobetia marina 402	97.2172049071615	5.70725559501904	3016	3275	92.0916030534351
Cobetia sp. 1CM21F	Cobetia marina JCM 21022T	90.3630419602816	9.49968495407451	3122	3356	93.0274135876043
Cobetia sp. 1CM21F	Cobetia marina MM1IDA2H-1AD	90.2264319354839	9.94994594769987	3100	3420	90.6432748538012
Cobetia sp. 1CM21F	Cobetia marina NBRC 15607	90.3584423828122	9.65104975622412	3072	3473	88.4537863518572
Cobetia sp. 1CM21F	Cobetia marina T1	90.0876563607082	10.2718826145229	3105	3429	90.5511811023622
Cobetia sp. 1CM21F	Cobetia pacifica GPM2	90.5840531030067	9.58306977363882	3126	3389	92.2395987016819
Cobetia sp. 1CM21F	Cobetia pacifica NRIC 0813T	90.2988602988954	9.59127331110822	3078	3319	92.7387767399819
Cobetia sp. 1CM21F	Cobetia sp. 10Alg 146	90.3556728538282	9.70637556615014	3017	3361	89.764950907468
Cobetia sp. 1CM21F	Cobetia sp. 1AS1	98.411330142063	4.54634820841364	3238	3461	93.5567754984109
Cobetia sp. 1CM21F	Cobetia sp. 1CM21F	100.0	0.0	3473	3473	100.0
Cobetia sp. 29-18-1	Cobetia amphilecti B2M13	98.0863911783643	5.23951099728137	3106	3423	90.7391177329828
Cobetia sp. 29-18-1	Cobetia amphilecti KMM 296	98.1417259016392	5.40305779554085	3050	3265	93.4150076569678
Cobetia sp. 29-18-1	Cobetia amphilecti N-80	98.3000897231945	5.3910041820205	3143	3324	94.5547533092659
Cobetia sp. 29-18-1	Cobetia amphilecti NRIC 0815T	98.050775266792	5.51174324509805	3186	3423	93.0762489044698
Cobetia sp. 29-18-1	Cobetia crustatorum JO1T	86.874833394902	11.6455678145973	2707	3237	83.6268149521162
Cobetia sp. 29-18-1	Cobetia crustatorum SM1923	86.9037817875209	10.8430921732008	2965	3423	86.6199240432369
Cobetia sp. 29-18-1	Cobetia litoralis NRIC 0814T	98.203491417673	4.8333142552375	3146	3423	91.9076833187263
Cobetia sp. 29-18-1	Cobetia marina 402	97.0943339850112	6.39740472384291	3069	3275	93.7099236641221
Cobetia sp. 29-18-1	Cobetia marina JCM 21022T	90.1523558880935	9.80058339955385	3074	3356	91.5971394517283
Cobetia sp. 29-18-1	Cobetia marina MM1IDA2H-1AD	90.1566403908794	10.083038260589	3070	3420	89.766081871345
Cobetia sp. 29-18-1	Cobetia marina NBRC 15607	90.2927397170119	9.82092342249058	3039	3423	88.7817703768624
Cobetia sp. 29-18-1	Cobetia marina T1	90.1591632386547	10.0699655773415	3063	3423	89.4829097283085
Cobetia sp. 29-18-1	Cobetia pacifica GPM2	90.4076696049625	9.90282685251047	3063	3389	90.3806432575981
Cobetia sp. 29-18-1	Cobetia pacifica NRIC 0813T	90.1279050131923	9.88991450388061	3032	3319	91.3528171135884
Cobetia sp. 29-18-1	Cobetia sp. 10Alg 146	90.3661214452992	9.69994746142777	2989	3361	88.9318655162154
Cobetia sp. 29-18-1	Cobetia sp. 1AS1	98.1573235940936	5.45817811086099	3183	3423	92.988606485539
Cobetia sp. 29-18-1	Cobetia sp. 1CM21F	98.2540297656743	5.27612830458155	3158	3423	92.2582529944493
Cobetia sp. 29-18-1	Cobetia sp. 29-18-1	100.0	0.0	3423	3423	100.0
Cobetia sp. 2AS	Cobetia amphilecti B2M13	98.2062603679449	5.01419962893761	3207	3433	93.4168365860763
Cobetia sp. 2AS	Cobetia amphilecti KMM 296	97.7574124124124	6.78324039032507	2997	3265	91.791730474732
Cobetia sp. 2AS	Cobetia amphilecti N-80	98.1183263911491	5.69204853444773	3073	3324	92.4488567990373
Cobetia sp. 2AS	Cobetia amphilecti NRIC 0815T	98.1669090617993	5.44818072618885	3123	3459	90.2862098872506
Cobetia sp. 2AS	Cobetia crustatorum JO1T	86.7033773106197	11.6421908945767	2759	3237	85.2332406549274
Cobetia sp. 2AS	Cobetia crustatorum SM1923	86.6313959663864	11.1887632766565	2975	3459	86.0075166233015
Cobetia sp. 2AS	Cobetia litoralis NRIC 0814T	98.6161229307175	4.81048701981063	3262	3459	94.3047123446083
Cobetia sp. 2AS	Cobetia marina 402	97.2496898288017	5.46530107434808	2979	3275	90.9618320610687
Cobetia sp. 2AS	Cobetia marina JCM 21022T	90.0800321233536	10.1420376276591	3113	3356	92.7592371871275
Cobetia sp. 2AS	Cobetia marina MM1IDA2H-1AD	90.2863345172747	10.0280994632342	3097	3420	90.5555555555556
Cobetia sp. 2AS	Cobetia marina NBRC 15607	90.1216622708264	10.3290655430107	3109	3459	89.8814686325528
Cobetia sp. 2AS	Cobetia marina T1	90.0271432216905	10.4342886172579	3135	3429	91.4260717410324
Cobetia sp. 2AS	Cobetia pacifica GPM2	90.2445405055087	10.3080769959602	3086	3389	91.0593095308351
Cobetia sp. 2AS	Cobetia pacifica NRIC 0813T	90.0486831619535	10.2471598784161	3112	3319	93.7631816812293
Cobetia sp. 2AS	Cobetia sp. 10Alg 146	90.2077666884816	10.1134157821969	3056	3361	90.9253198452841
Cobetia sp. 2AS	Cobetia sp. 1AS1	98.649516439206	4.98647404583304	3224	3459	93.2061289389997
Cobetia sp. 2AS	Cobetia sp. 1CM21F	98.4781754716982	4.7934056224158	3180	3459	91.9340849956635
Cobetia sp. 2AS	Cobetia sp. 29-18-1	98.2131832427246	5.42302233659523	3127	3423	91.3526146654981
Cobetia sp. 2AS	Cobetia sp. 2AS	100.0	0.0	3459	3459	100.0
Cobetia sp. 2AS1	Cobetia amphilecti B2M13	98.2337555486087	4.87225871060924	3199	3412	93.757327080891
Cobetia sp. 2AS1	Cobetia amphilecti KMM 296	97.7374437669377	6.84015298973406	2952	3265	90.4134762633997
Cobetia sp. 2AS1	Cobetia amphilecti N-80	98.0696829429236	5.846814313903	3031	3324	91.1853188929001
Cobetia sp. 2AS1	Cobetia amphilecti NRIC 0815T	98.0774154746421	5.82705803492654	3076	3412	90.1524032825322
Cobetia sp. 2AS1	Cobetia crustatorum JO1T	86.5651468531467	11.7651052412186	2717	3237	83.9357429718875
Cobetia sp. 2AS1	Cobetia crustatorum SM1923	86.5045351535834	11.3344469967068	2930	3412	85.873388042204
Cobetia sp. 2AS1	Cobetia litoralis NRIC 0814T	98.5524923747278	5.09982513327401	3213	3412	94.1676436107855
Cobetia sp. 2AS1	Cobetia marina 402	97.1964390078152	5.75263948296427	2943	3275	89.8625954198473
Cobetia sp. 2AS1	Cobetia marina JCM 21022T	90.0187285481239	10.2031001129345	3065	3356	91.3289630512515
Cobetia sp. 2AS1	Cobetia marina MM1IDA2H-1AD	90.2056687418086	10.1458861951459	3052	3412	89.4490035169988
Cobetia sp. 2AS1	Cobetia marina NBRC 15607	90.049616965742	10.4030824755	3065	3412	89.83117233294
Cobetia sp. 2AS1	Cobetia marina T1	89.9365620343375	10.5598795467905	3087	3412	90.474794841735
Cobetia sp. 2AS1	Cobetia pacifica GPM2	90.1725014797763	10.3881613533511	3041	3389	89.7314842136323
Cobetia sp. 2AS1	Cobetia pacifica NRIC 0813T	89.9785799086756	10.3068704176676	3066	3319	92.3772220548358
Cobetia sp. 2AS1	Cobetia sp. 10Alg 146	90.1194206507303	10.2367227830658	3012	3361	89.6161856590301
Cobetia sp. 2AS1	Cobetia sp. 1AS1	98.5828166929134	5.26270257313901	3175	3412	93.0539273153576
Cobetia sp. 2AS1	Cobetia sp. 1CM21F	98.442921136654	4.9505115786149	3132	3412	91.7936694021102
Cobetia sp. 2AS1	Cobetia sp. 29-18-1	98.1471205328134	5.70269075992211	3078	3412	90.21101992966
Cobetia sp. 2AS1	Cobetia sp. 2AS	99.9826258102534	0.146829422905674	3394	3412	99.4724501758499
Cobetia sp. 2AS1	Cobetia sp. 2AS1	100.0	0.0	3412	3412	100.0
Cobetia sp. 3AK	Cobetia amphilecti B2M13	90.2428172391444	9.93909354981844	3086	3322	92.8958458759783
Cobetia sp. 3AK	Cobetia amphilecti KMM 296	90.0997341640703	10.2385097595075	2889	3265	88.4839203675345
Cobetia sp. 3AK	Cobetia amphilecti N-80	90.2206620897521	10.0544797781987	2986	3322	89.8856110776641
Cobetia sp. 3AK	Cobetia amphilecti NRIC 0815T	90.0003541254124	10.2703122128556	3030	3322	91.2101143889223
Cobetia sp. 3AK	Cobetia crustatorum JO1T	86.642469335292	11.140423934191	2723	3237	84.1210997837504
Cobetia sp. 3AK	Cobetia crustatorum SM1923	87.0307946639649	10.6104235174472	2961	3322	89.1330523780855
Cobetia sp. 3AK	Cobetia litoralis NRIC 0814T	90.0976320233842	10.1869533866491	3079	3322	92.6851294400963
Cobetia sp. 3AK	Cobetia marina 402	90.1574718985605	9.91257470136542	2918	3275	89.0992366412214
Cobetia sp. 3AK	Cobetia marina JCM 21022T	99.005440944882	4.1177815694511	3175	3322	95.574954846478
Cobetia sp. 3AK	Cobetia marina MM1IDA2H-1AD	98.4769355044699	5.54828109630158	3132	3322	94.2805538832029
Cobetia sp. 3AK	Cobetia marina NBRC 15607	98.7935879746832	4.13880165328551	3160	3322	95.1234196267309
Cobetia sp. 3AK	Cobetia marina T1	98.789750631313	3.82327773602802	3168	3322	95.364238410596
Cobetia sp. 3AK	Cobetia pacifica GPM2	98.64361536	5.1234002393616	3125	3322	94.0698374473209
Cobetia sp. 3AK	Cobetia pacifica NRIC 0813T	98.855972577127	4.89560544543068	3209	3319	96.6857487194938
Cobetia sp. 3AK	Cobetia sp. 10Alg 146	98.8636745600001	4.6382839417689	3125	3322	94.0698374473209
Cobetia sp. 3AK	Cobetia sp. 1AS1	90.2015311591862	9.71734290036946	3097	3322	93.2269717037929
Cobetia sp. 3AK	Cobetia sp. 1CM21F	90.1556119257085	10.0231682854923	3069	3322	92.3841059602649
Cobetia sp. 3AK	Cobetia sp. 29-18-1	90.126328373016	10.027990090686	3024	3322	91.0295003010235
Cobetia sp. 3AK	Cobetia sp. 2AS	90.1061321118608	10.195012060912	3111	3322	93.6484045755569
Cobetia sp. 3AK	Cobetia sp. 2AS1	90.0262526109659	10.2737782612148	3064	3322	92.2335942203492
Cobetia sp. 3AK	Cobetia sp. 3AK	100.0	0.0	3322	3322	100.0
Cobetia sp. 4B	Cobetia amphilecti B2M13	98.178299080241	5.09857246629876	3153	3433	91.8438683367317
Cobetia sp. 4B	Cobetia amphilecti KMM 296	98.1875395799678	4.79392431401935	3095	3265	94.7932618683001
Cobetia sp. 4B	Cobetia amphilecti N-80	98.2603232291003	5.13152489354843	3134	3324	94.2839951865223
Cobetia sp. 4B	Cobetia amphilecti NRIC 0815T	98.1891686101479	5.34694200197004	3173	3436	92.3457508731083
Cobetia sp. 4B	Cobetia crustatorum JO1T	87.0513628447023	11.0871217336028	2756	3237	85.140562248996
Cobetia sp. 4B	Cobetia crustatorum SM1923	86.912048657718	10.5786822436165	2980	3436	86.7287543655413
Cobetia sp. 4B	Cobetia litoralis NRIC 0814T	98.3217713748824	4.68749165724124	3193	3436	92.9278230500582
Cobetia sp. 4B	Cobetia marina 402	97.2893400065636	5.23529037025259	3047	3275	93.0381679389313
Cobetia sp. 4B	Cobetia marina JCM 21022T	90.2005040309576	9.69841373767792	3101	3356	92.4016686531585
Cobetia sp. 4B	Cobetia marina MM1IDA2H-1AD	90.1433635187578	10.0232955667594	3092	3420	90.4093567251462
Cobetia sp. 4B	Cobetia marina NBRC 15607	90.3099504373175	9.72886287641151	3087	3436	89.8428405122235
Cobetia sp. 4B	Cobetia marina T1	90.1667542728151	9.97962528913861	3101	3429	90.4345290172062
Cobetia sp. 4B	Cobetia pacifica GPM2	90.6462589427031	9.46377219638038	3159	3389	93.2133372676306
Cobetia sp. 4B	Cobetia pacifica NRIC 0813T	90.2023749592434	9.70590685576071	3067	3319	92.4073516119313
Cobetia sp. 4B	Cobetia sp. 10Alg 146	90.3779280290524	9.62879537014206	3029	3361	90.1219875037191
Cobetia sp. 4B	Cobetia sp. 1AS1	98.3194925326694	5.13101288636371	3214	3436	93.5389988358557
Cobetia sp. 4B	Cobetia sp. 1CM21F	98.4682584164587	4.61899574621226	3208	3436	93.3643771827707
Cobetia sp. 4B	Cobetia sp. 29-18-1	98.3273617619495	4.9729928104709	3201	3423	93.5144609991236
Cobetia sp. 4B	Cobetia sp. 2AS	98.3031178861788	5.54662187893294	3198	3436	93.0733410942957
Cobetia sp. 4B	Cobetia sp. 2AS1	98.2592407113369	5.71302153204353	3149	3412	92.2919109026964
Cobetia sp. 4B	Cobetia sp. 3AK	90.2146748446188	9.75276063167644	3057	3322	92.0228777844672
Cobetia sp. 4B	Cobetia sp. 4B	100.0	0.0	3436	3436	100.0
Cobetia sp. 5-11-6-3	Cobetia amphilecti B2M13	90.4664707214491	9.89743512563178	3091	3335	92.6836581709145
Cobetia sp. 5-11-6-3	Cobetia amphilecti KMM 296	90.257121076233	9.81145329971825	2899	3265	88.7901990811639
Cobetia sp. 5-11-6-3	Cobetia amphilecti N-80	90.2189174708818	10.2494788902328	3005	3324	90.4031287605295
Cobetia sp. 5-11-6-3	Cobetia amphilecti NRIC 0815T	90.3492543542554	9.8497431492527	3043	3335	91.2443778110945
Cobetia sp. 5-11-6-3	Cobetia crustatorum JO1T	86.7646969365426	10.9841672100686	2742	3237	84.708063021316
Cobetia sp. 5-11-6-3	Cobetia crustatorum SM1923	87.114369339148	10.4513629098014	2981	3335	89.3853073463268
Cobetia sp. 5-11-6-3	Cobetia litoralis NRIC 0814T	90.4734637355581	9.59818838669548	3116	3335	93.4332833583208
Cobetia sp. 5-11-6-3	Cobetia marina 402	90.4116935648621	9.69874662911384	2937	3275	89.6793893129771
Cobetia sp. 5-11-6-3	Cobetia marina JCM 21022T	98.7388301352628	4.62095465646902	3179	3335	95.3223388305847
Cobetia sp. 5-11-6-3	Cobetia marina MM1IDA2H-1AD	98.2040022208119	6.21598527835389	3152	3335	94.5127436281859
Cobetia sp. 5-11-6-3	Cobetia marina NBRC 15607	98.3022882854434	6.11851973358914	3167	3335	94.9625187406297
Cobetia sp. 5-11-6-3	Cobetia marina T1	98.3423049779455	5.69655886081759	3174	3335	95.1724137931034
Cobetia sp. 5-11-6-3	Cobetia pacifica GPM2	98.3605684075615	5.67823353664552	3121	3335	93.5832083958021
Cobetia sp. 5-11-6-3	Cobetia pacifica NRIC 0813T	98.7836520918527	4.47102246748578	3179	3319	95.7818620066285
Cobetia sp. 5-11-6-3	Cobetia sp. 10Alg 146	98.8873626162229	4.46731305798091	3119	3335	93.5232383808096
Cobetia sp. 5-11-6-3	Cobetia sp. 1AS1	90.363392628205	9.83164695697377	3120	3335	93.5532233883059
Cobetia sp. 5-11-6-3	Cobetia sp. 1CM21F	90.5910241779498	9.42005688695293	3102	3335	93.0134932533733
Cobetia sp. 5-11-6-3	Cobetia sp. 29-18-1	90.4953245987556	9.50138873669136	3053	3335	91.544227886057
Cobetia sp. 5-11-6-3	Cobetia sp. 2AS	90.4258745198463	9.88198860345936	3124	3335	93.6731634182909
Cobetia sp. 5-11-6-3	Cobetia sp. 2AS1	90.336579766537	10.0062641044467	3084	3335	92.4737631184408
Cobetia sp. 5-11-6-3	Cobetia sp. 3AK	98.6919228832229	4.97074484843376	3177	3322	95.6351595424443
Cobetia sp. 5-11-6-3	Cobetia sp. 4B	90.3449250325943	9.91962561740509	3068	3335	91.9940029985007
Cobetia sp. 5-11-6-3	Cobetia sp. 5-11-6-3	100.0	0.0	3334	3335	99.9700149925037
Cobetia sp. 5-25-4-2	Cobetia amphilecti B2M13	90.1561975308641	10.1252590874847	3078	3366	91.4438502673797
Cobetia sp. 5-25-4-2	Cobetia amphilecti KMM 296	90.0673841943206	10.0054798357526	2923	3265	89.5252679938744
Cobetia sp. 5-25-4-2	Cobetia amphilecti N-80	90.2932804513774	9.73868754548292	3013	3324	90.6438026474128
Cobetia sp. 5-25-4-2	Cobetia amphilecti NRIC 0815T	90.0444884100552	9.93241142651349	3063	3366	90.9982174688057
Cobetia sp. 5-25-4-2	Cobetia crustatorum JO1T	86.7338598679382	10.833899559378	2726	3237	84.2137781896818
Cobetia sp. 5-25-4-2	Cobetia crustatorum SM1923	87.0165024875622	10.492667358387	3015	3366	89.572192513369
Cobetia sp. 5-25-4-2	Cobetia litoralis NRIC 0814T	90.1993839228295	9.84533946422423	3110	3366	92.3945335710042
Cobetia sp. 5-25-4-2	Cobetia marina 402	90.2493926878807	9.67533591628392	2954	3275	90.1984732824427
Cobetia sp. 5-25-4-2	Cobetia marina JCM 21022T	98.9801930862662	3.98833963584088	3211	3356	95.6793802145411
Cobetia sp. 5-25-4-2	Cobetia marina MM1IDA2H-1AD	98.3469054181019	6.00578898039484	3193	3366	94.8603683897801
Cobetia sp. 5-25-4-2	Cobetia marina NBRC 15607	98.6096565368784	5.48032824164319	3159	3366	93.8502673796791
Cobetia sp. 5-25-4-2	Cobetia marina T1	98.6632514213516	4.84123097282974	3166	3366	94.058229352347
Cobetia sp. 5-25-4-2	Cobetia pacifica GPM2	98.663173358827	4.56379335066369	3138	3366	93.2263814616756
Cobetia sp. 5-25-4-2	Cobetia pacifica NRIC 0813T	99.0351154568209	3.85356171637633	3196	3319	96.2940644772522
Cobetia sp. 5-25-4-2	Cobetia sp. 10Alg 146	98.8382683082825	4.89018113885602	3127	3361	93.0377863731032
Cobetia sp. 5-25-4-2	Cobetia sp. 1AS1	90.1790921010552	9.700686175829	3127	3366	92.8995840760547
Cobetia sp. 5-25-4-2	Cobetia sp. 1CM21F	90.1995316537468	9.73159857468169	3096	3366	91.9786096256685
Cobetia sp. 5-25-4-2	Cobetia sp. 29-18-1	90.1642566949706	9.80567081812506	3062	3366	90.9685086155674
Cobetia sp. 5-25-4-2	Cobetia sp. 2AS	90.1160138486312	10.029348381265	3105	3366	92.2459893048128
Cobetia sp. 5-25-4-2	Cobetia sp. 2AS1	90.0544843137256	10.0859827464083	3060	3366	90.9090909090909
Cobetia sp. 5-25-4-2	Cobetia sp. 3AK	98.9507965463106	4.13987466734306	3185	3322	95.8759783263095
Cobetia sp. 5-25-4-2	Cobetia sp. 4B	90.0551190398962	9.9321395463409	3083	3366	91.592394533571
Cobetia sp. 5-25-4-2	Cobetia sp. 5-11-6-3	98.806289663839	4.57686929791683	3183	3335	95.4422788605697
Cobetia sp. 5-25-4-2	Cobetia sp. 5-25-4-2	100.0	0.0	3364	3366	99.9405822935235
Cobetia sp. AM6	Cobetia amphilecti B2M13	98.0414943928227	5.37130044189512	3121	3385	92.2008862629247
Cobetia sp. AM6	Cobetia amphilecti KMM 296	98.2634524841614	4.71796000843715	2999	3265	91.8529862174579
Cobetia sp. AM6	Cobetia amphilecti N-80	98.5961733936068	4.83628343489654	3097	3324	93.1708784596871
Cobetia sp. AM6	Cobetia amphilecti NRIC 0815T	98.3250132743362	4.86992284000624	3164	3385	93.4711964549483
Cobetia sp. AM6	Cobetia crustatorum JO1T	86.925516117216	11.2157682161797	2730	3237	84.3373493975904
Cobetia sp. AM6	Cobetia crustatorum SM1923	86.7546657599456	10.8873072607896	2941	3385	86.8833087149188
Cobetia sp. AM6	Cobetia litoralis NRIC 0814T	98.0913328020399	5.28515433014751	3137	3385	92.6735598227474
Cobetia sp. AM6	Cobetia marina 402	97.4812875902823	5.00249664450557	3046	3275	93.0076335877863
Cobetia sp. AM6	Cobetia marina JCM 21022T	90.0060245178161	10.0789424958996	3059	3356	91.150178784267
Cobetia sp. AM6	Cobetia marina MM1IDA2H-1AD	90.358247724317	9.66403928319009	3076	3385	90.8714918759232
Cobetia sp. AM6	Cobetia marina NBRC 15607	90.0900103727711	10.0480111776193	3085	3385	91.1373707533235
Cobetia sp. AM6	Cobetia marina T1	90.0969091496928	10.0167571621302	3093	3385	91.3737075332349
Cobetia sp. AM6	Cobetia pacifica GPM2	90.3952991230918	9.81808499737885	3079	3385	90.96011816839
Cobetia sp. AM6	Cobetia pacifica NRIC 0813T	90.0229151097997	10.2032730929015	3051	3319	91.9252786984031
Cobetia sp. AM6	Cobetia sp. 10Alg 146	90.3095868622874	9.72400825396868	2999	3361	89.2293960130913
Cobetia sp. AM6	Cobetia sp. 1AS1	98.1217955555555	5.48138341668651	3150	3385	93.0576070901034
Cobetia sp. AM6	Cobetia sp. 1CM21F	98.2328136942676	5.0460776039109	3140	3385	92.7621861152142
Cobetia sp. AM6	Cobetia sp. 29-18-1	98.3550951776652	4.5318138732054	3152	3385	93.1166912850812
Cobetia sp. AM6	Cobetia sp. 2AS	97.9775595805527	6.06868763173295	3147	3385	92.9689807976366
Cobetia sp. AM6	Cobetia sp. 2AS1	97.9121135483868	6.32974486287489	3100	3385	91.5805022156573
Cobetia sp. AM6	Cobetia sp. 3AK	90.095398948406	10.118586855352	3043	3322	91.6014449127032
Cobetia sp. AM6	Cobetia sp. 4B	98.1721733333332	5.49164062869531	3150	3385	93.0576070901034
Cobetia sp. AM6	Cobetia sp. 5-11-6-3	90.4255877164326	9.69664352436236	3061	3335	91.784107946027
Cobetia sp. AM6	Cobetia sp. 5-25-4-2	90.0243735651032	10.1181053644031	3049	3366	90.58229352347
Cobetia sp. AM6	Cobetia sp. AM6	100.0	0.0	3384	3385	99.9704579025111
Cobetia sp. cqz5-12	Cobetia amphilecti B2M13	96.6884855417859	6.21449077086611	3147	3378	93.1616341030195
Cobetia sp. cqz5-12	Cobetia amphilecti KMM 296	96.5409825151312	6.65792891022237	2974	3265	91.0872894333844
Cobetia sp. cqz5-12	Cobetia amphilecti N-80	96.860776320105	5.85837486343117	3049	3324	91.7268351383875
Cobetia sp. cqz5-12	Cobetia amphilecti NRIC 0815T	96.7178426751592	6.00656468518247	3140	3378	92.9544108940201
Cobetia sp. cqz5-12	Cobetia crustatorum JO1T	86.672303802141	11.479468133785	2709	3237	83.6886005560704
Cobetia sp. cqz5-12	Cobetia crustatorum SM1923	86.8133389205495	10.895697686024	2983	3378	88.3066903493191
Cobetia sp. cqz5-12	Cobetia litoralis NRIC 0814T	96.628841624685	6.584262364889	3176	3378	94.0201302545885
Cobetia sp. cqz5-12	Cobetia marina 402	96.4897217043939	5.81724964376939	3004	3275	91.7251908396947
Cobetia sp. cqz5-12	Cobetia marina JCM 21022T	90.7324616364213	9.56728588155369	3141	3356	93.5935637663886
Cobetia sp. cqz5-12	Cobetia marina MM1IDA2H-1AD	90.6566736775014	9.70869322935817	3138	3378	92.8952042628774
Cobetia sp. cqz5-12	Cobetia marina NBRC 15607	90.8806516853932	9.42506466683548	3115	3378	92.2143280047365
Cobetia sp. cqz5-12	Cobetia marina T1	90.8202781690141	9.37154035181444	3124	3378	92.4807578448786
Cobetia sp. cqz5-12	Cobetia pacifica GPM2	90.8910975063936	9.49874161684125	3128	3378	92.599171107164
Cobetia sp. cqz5-12	Cobetia pacifica NRIC 0813T	90.8505535599743	9.52878059246764	3118	3319	93.9439590238023
Cobetia sp. cqz5-12	Cobetia sp. 10Alg 146	90.8507016447368	9.47388750878414	3040	3361	90.4492710502826
Cobetia sp. cqz5-12	Cobetia sp. 1AS1	96.821577306733	5.57185356383512	3208	3378	94.9674363528715
Cobetia sp. cqz5-12	Cobetia sp. 1CM21F	96.8269769326685	5.65128732653415	3208	3378	94.9674363528715
Cobetia sp. cqz5-12	Cobetia sp. 29-18-1	96.7206465683131	5.88674722162687	3118	3378	92.3031379514506
Cobetia sp. cqz5-12	Cobetia sp. 2AS	96.8151962705437	5.83080475292374	3164	3378	93.6648904677324
Cobetia sp. cqz5-12	Cobetia sp. 2AS1	96.7560048076924	6.07669052195797	3120	3378	92.3623445825933
Cobetia sp. cqz5-12	Cobetia sp. 3AK	90.8909906662378	9.33920108216385	3107	3322	93.5279951836243
Cobetia sp. cqz5-12	Cobetia sp. 4B	96.8105784126983	5.75534945324529	3150	3378	93.2504440497336
Cobetia sp. cqz5-12	Cobetia sp. 5-11-6-3	91.0530922485588	9.4442485777516	3122	3335	93.6131934032984
Cobetia sp. cqz5-12	Cobetia sp. 5-25-4-2	90.7757994260204	9.55430437480188	3136	3366	93.166963755199
Cobetia sp. cqz5-12	Cobetia sp. AM6	96.9072845684952	5.66519078934992	3117	3378	92.2735346358792
Cobetia sp. cqz5-12	Cobetia sp. cqz5-12	100.0	0.0	3378	3378	100.0
Cobetia sp. Dlab-2-AX	Cobetia amphilecti B2M13	96.6699116961012	6.16226883202626	3001	3267	91.8579736761555
Cobetia sp. Dlab-2-AX	Cobetia amphilecti KMM 296	96.6400773788772	6.74602621506525	2869	3265	87.8713629402756
Cobetia sp. Dlab-2-AX	Cobetia amphilecti N-80	96.7146265264586	6.5606240180379	2948	3267	90.2356902356902
Cobetia sp. Dlab-2-AX	Cobetia amphilecti NRIC 0815T	96.7202656765676	6.15265137440792	3030	3267	92.7456382001836
Cobetia sp. Dlab-2-AX	Cobetia crustatorum JO1T	86.4769720649302	11.6700593570027	2649	3237	81.8350324374421
Cobetia sp. Dlab-2-AX	Cobetia crustatorum SM1923	86.4142953986651	11.3323548542772	2847	3267	87.1441689623508
Cobetia sp. Dlab-2-AX	Cobetia litoralis NRIC 0814T	96.7039523336645	6.42190346312763	3021	3267	92.4701561065197
Cobetia sp. Dlab-2-AX	Cobetia marina 402	96.8988609789259	6.23559712373303	2942	3267	90.052035506581
Cobetia sp. Dlab-2-AX	Cobetia marina JCM 21022T	89.9069795918366	10.0415563846183	2940	3267	89.9908172635445
Cobetia sp. Dlab-2-AX	Cobetia marina MM1IDA2H-1AD	89.9783968253969	10.0951562613368	2961	3267	90.633608815427
Cobetia sp. Dlab-2-AX	Cobetia marina NBRC 15607	89.9844210348325	10.0190994354335	2957	3267	90.5111723293542
Cobetia sp. Dlab-2-AX	Cobetia marina T1	89.8959127494082	10.1208118486279	2957	3267	90.5111723293542
Cobetia sp. Dlab-2-AX	Cobetia pacifica GPM2	90.0740357022566	10.154699166665	2969	3267	90.8784817875727
Cobetia sp. Dlab-2-AX	Cobetia pacifica NRIC 0813T	89.8471521002709	10.1306711968483	2952	3267	90.3581267217631
Cobetia sp. Dlab-2-AX	Cobetia sp. 10Alg 146	90.1551380020597	9.84838520625739	2913	3267	89.1643709825528
Cobetia sp. Dlab-2-AX	Cobetia sp. 1AS1	96.8210504284772	5.871577560127	3034	3267	92.8680746862565
Cobetia sp. Dlab-2-AX	Cobetia sp. 1CM21F	96.8572346368716	6.0851752533047	3043	3267	93.1435567799204
Cobetia sp. Dlab-2-AX	Cobetia sp. 29-18-1	96.5922904191618	7.07134333024172	3006	3267	92.0110192837466
Cobetia sp. Dlab-2-AX	Cobetia sp. 2AS	96.748479311486	6.25861810709157	3021	3267	92.4701561065197
Cobetia sp. Dlab-2-AX	Cobetia sp. 2AS1	96.674918819188	6.5197018428425	2981	3267	91.2457912457913
Cobetia sp. Dlab-2-AX	Cobetia sp. 3AK	89.8466265715255	10.2418901752448	2943	3267	90.0826446280992
Cobetia sp. Dlab-2-AX	Cobetia sp. 4B	96.8370463422705	6.02559432843049	3021	3267	92.4701561065197
Cobetia sp. Dlab-2-AX	Cobetia sp. 5-11-6-3	90.2297061418392	9.74561137048664	2947	3267	90.205081114172
Cobetia sp. Dlab-2-AX	Cobetia sp. 5-25-4-2	89.8950898609699	9.96930443348437	2949	3267	90.2662993572085
Cobetia sp. Dlab-2-AX	Cobetia sp. AM6	96.6859258404745	6.33359798699609	3034	3267	92.8680746862565
Cobetia sp. Dlab-2-AX	Cobetia sp. cqz5-12	96.177106834771	6.11540025682248	3014	3267	92.2558922558922
Cobetia sp. Dlab-2-AX	Cobetia sp. Dlab-2-AX	100.0	0.0	3267	3267	100.0
Cobetia sp. Dlab-2-U	Cobetia amphilecti B2M13	96.5710854956752	6.63713074327665	3006	3433	87.5618992135159
Cobetia sp. Dlab-2-U	Cobetia amphilecti KMM 296	96.5002265135695	7.39694219981297	2874	3265	88.0245022970904
Cobetia sp. Dlab-2-U	Cobetia amphilecti N-80	96.6243619112165	7.01255125416939	2951	3324	88.7785800240674
Cobetia sp. Dlab-2-U	Cobetia amphilecti NRIC 0815T	96.6480316622691	6.54562835055514	3032	3445	88.011611030479
Cobetia sp. Dlab-2-U	Cobetia crustatorum JO1T	86.3622305953278	11.910919754345	2654	3237	81.9894964473278
Cobetia sp. Dlab-2-U	Cobetia crustatorum SM1923	86.2885206727399	11.6272125420661	2854	3445	82.844702467344
Cobetia sp. Dlab-2-U	Cobetia litoralis NRIC 0814T	96.5937552031716	6.9293635823892	3027	3445	87.866473149492
Cobetia sp. Dlab-2-U	Cobetia marina 402	96.7037732971874	7.1627332179304	2951	3275	90.1068702290076
Cobetia sp. Dlab-2-U	Cobetia marina JCM 21022T	89.7337694133603	10.5104073141285	2949	3356	87.8724672228844
Cobetia sp. Dlab-2-U	Cobetia marina MM1IDA2H-1AD	89.8448877654197	10.447497518784	2967	3420	86.7543859649123
Cobetia sp. Dlab-2-U	Cobetia marina NBRC 15607	89.8121301854973	10.4930931919298	2965	3445	86.066763425254
Cobetia sp. Dlab-2-U	Cobetia marina T1	89.6796307277628	10.7077697391581	2968	3429	86.5558471857684
Cobetia sp. Dlab-2-U	Cobetia pacifica GPM2	89.9351102521008	10.5532569703529	2975	3389	87.784007081735
Cobetia sp. Dlab-2-U	Cobetia pacifica NRIC 0813T	89.7144815816153	10.4805040407044	2959	3319	89.1533594456161
Cobetia sp. Dlab-2-U	Cobetia sp. 10Alg 146	90.0014974323861	10.2561867610343	2921	3361	86.9086581374591
Cobetia sp. Dlab-2-U	Cobetia sp. 1AS1	96.7301220796314	6.34449813426977	3039	3445	88.2148040638607
Cobetia sp. Dlab-2-U	Cobetia sp. 1CM21F	96.7204113405442	6.70794139169642	3051	3445	88.5631349782293
Cobetia sp. Dlab-2-U	Cobetia sp. 29-18-1	96.4709183266933	7.61903020801991	3012	3423	87.9929886064855
Cobetia sp. Dlab-2-U	Cobetia sp. 2AS	96.6647080991733	6.65770269417959	3025	3445	87.8084179970972
Cobetia sp. Dlab-2-U	Cobetia sp. 2AS1	96.6106457774797	6.8156959738627	2984	3412	87.4560375146542
Cobetia sp. Dlab-2-U	Cobetia sp. 3AK	89.7271447948456	10.5482140227596	2949	3322	88.7718242022878
Cobetia sp. Dlab-2-U	Cobetia sp. 4B	96.6990416253714	6.75674265832409	3027	3436	88.0966239813737
Cobetia sp. Dlab-2-U	Cobetia sp. 5-11-6-3	90.1282527956626	10.0550062668248	2951	3335	88.4857571214393
Cobetia sp. Dlab-2-U	Cobetia sp. 5-25-4-2	89.7109003041569	10.4384602743002	2959	3366	87.9084967320261
Cobetia sp. Dlab-2-U	Cobetia sp. AM6	96.5356254521537	7.10141722275685	3041	3385	89.8375184638109
Cobetia sp. Dlab-2-U	Cobetia sp. cqz5-12	96.1077047713716	6.44085651355756	3018	3378	89.3428063943162
Cobetia sp. Dlab-2-U	Cobetia sp. Dlab-2-AX	99.9980517611026	0.0286812990902292	3265	3267	99.9387817569636
Cobetia sp. Dlab-2-U	Cobetia sp. Dlab-2-U	100.0	0.0	3445	3445	100.0
Cobetia sp. ICG0124	Cobetia amphilecti B2M13	92.2175445506692	7.45762849393587	2615	2848	91.8188202247191
Cobetia sp. ICG0124	Cobetia amphilecti KMM 296	91.9578015359739	8.23519563148094	2474	2848	86.8679775280899
Cobetia sp. ICG0124	Cobetia amphilecti N-80	92.3092400158165	7.11160761604964	2529	2848	88.7991573033708
Cobetia sp. ICG0124	Cobetia amphilecti NRIC 0815T	92.0443868217053	7.7283239104694	2580	2848	90.5898876404494
Cobetia sp. ICG0124	Cobetia crustatorum JO1T	88.1035786082474	10.4304819685403	2328	2848	81.7415730337079
Cobetia sp. ICG0124	Cobetia crustatorum SM1923	88.7596487785343	8.94452689649197	2497	2848	87.6755617977528
Cobetia sp. ICG0124	Cobetia litoralis NRIC 0814T	92.3214675572519	6.92825295406505	2620	2848	91.9943820224719
Cobetia sp. ICG0124	Cobetia marina 402	92.0802400482508	7.69793469959406	2487	2848	87.3244382022472
Cobetia sp. ICG0124	Cobetia marina JCM 21022T	99.6172087870822	1.86745516574301	2663	2848	93.5042134831461
Cobetia sp. ICG0124	Cobetia marina MM1IDA2H-1AD	98.6482038724372	4.05382218412789	2634	2848	92.4859550561798
Cobetia sp. ICG0124	Cobetia marina NBRC 15607	98.7838077507599	3.77215257014319	2632	2848	92.4157303370787
Cobetia sp. ICG0124	Cobetia marina T1	98.7880022701477	3.40880780411954	2643	2848	92.8019662921348
Cobetia sp. ICG0124	Cobetia pacifica GPM2	98.6853337160352	4.08756022141759	2613	2848	91.748595505618
Cobetia sp. ICG0124	Cobetia pacifica NRIC 0813T	98.9499580498866	3.21205171162898	2646	2848	92.9073033707865
Cobetia sp. ICG0124	Cobetia sp. 10Alg 146	98.7719412442398	4.36643237680469	2604	2848	91.4325842696629
Cobetia sp. ICG0124	Cobetia sp. 1AS1	92.3304957983193	6.68972590578951	2618	2848	91.9241573033708
Cobetia sp. ICG0124	Cobetia sp. 1CM21F	92.3400057515338	6.857839259686	2608	2848	91.5730337078652
Cobetia sp. ICG0124	Cobetia sp. 29-18-1	92.2541909586906	6.99481109942236	2566	2848	90.0983146067416
Cobetia sp. ICG0124	Cobetia sp. 2AS	92.3144459613195	6.99288678571867	2637	2848	92.5912921348315
Cobetia sp. ICG0124	Cobetia sp. 2AS1	92.1331616006155	7.52046354253802	2599	2848	91.2570224719101
Cobetia sp. ICG0124	Cobetia sp. 3AK	98.8811795454545	3.81198987132996	2640	2848	92.6966292134831
Cobetia sp. ICG0124	Cobetia sp. 4B	92.2534217424827	6.92955632951388	2594	2848	91.0814606741573
Cobetia sp. ICG0124	Cobetia sp. 5-11-6-3	98.7252466893681	3.90827224388693	2643	2848	92.8019662921348
Cobetia sp. ICG0124	Cobetia sp. 5-25-4-2	99.0133996971992	2.6807439875859	2642	2848	92.7668539325843
Cobetia sp. ICG0124	Cobetia sp. AM6	92.0542972243639	7.74767520088775	2594	2848	91.0814606741573
Cobetia sp. ICG0124	Cobetia sp. cqz5-12	92.6444544067148	7.18901548277384	2621	2848	92.0294943820225
Cobetia sp. ICG0124	Cobetia sp. Dlab-2-AX	91.71500955414	8.14210863405014	2512	2848	88.2022471910112
Cobetia sp. ICG0124	Cobetia sp. Dlab-2-U	91.6597324055665	8.33083289607421	2515	2848	88.3075842696629
Cobetia sp. ICG0124	Cobetia sp. ICG0124	100.0	0.0	2848	2848	100.0
Cobetia sp. L2A1	Cobetia amphilecti B2M13	86.6029828916471	10.2720708392118	2981	3370	88.4569732937685
Cobetia sp. L2A1	Cobetia amphilecti KMM 296	86.250819386332	11.0511694537955	2868	3265	87.8407350689127
Cobetia sp. L2A1	Cobetia amphilecti N-80	86.5372897418479	10.3323263977032	2944	3324	88.5679903730445
Cobetia sp. L2A1	Cobetia amphilecti NRIC 0815T	86.3424323320959	10.4796186510264	2963	3370	87.9228486646884
Cobetia sp. L2A1	Cobetia crustatorum JO1T	90.8908987295825	9.89234591477424	2755	3237	85.1096694470188
Cobetia sp. L2A1	Cobetia crustatorum SM1923	91.5040896921019	8.80075752040846	2988	3370	88.6646884272997
Cobetia sp. L2A1	Cobetia litoralis NRIC 0814T	86.4339824856854	10.4608231873278	2969	3370	88.1008902077151
Cobetia sp. L2A1	Cobetia marina 402	86.4364675599438	10.4064282217067	2836	3275	86.5954198473282
Cobetia sp. L2A1	Cobetia marina JCM 21022T	86.4205580147554	10.2355669909164	2982	3356	88.8557806912992
Cobetia sp. L2A1	Cobetia marina MM1IDA2H-1AD	86.232481851482	10.5061734772195	3003	3370	89.1097922848665
Cobetia sp. L2A1	Cobetia marina NBRC 15607	86.3908315127441	10.2826343516279	3021	3370	89.6439169139466
Cobetia sp. L2A1	Cobetia marina T1	86.2953271706834	10.4473206739984	3029	3370	89.8813056379822
Cobetia sp. L2A1	Cobetia pacifica GPM2	86.1450986531987	10.633140360018	2970	3370	88.1305637982196
Cobetia sp. L2A1	Cobetia pacifica NRIC 0813T	86.2748344013492	10.4707944233252	2965	3319	89.3341367881892
Cobetia sp. L2A1	Cobetia sp. 10Alg 146	86.1968566599053	10.5510724838882	2958	3361	88.0095209759
Cobetia sp. L2A1	Cobetia sp. 1AS1	86.6091834496511	10.1804528311217	3009	3370	89.2878338278932
Cobetia sp. L2A1	Cobetia sp. 1CM21F	86.4447626380985	10.6331849341055	2987	3370	88.6350148367952
Cobetia sp. L2A1	Cobetia sp. 29-18-1	86.5540733944955	10.4380876919095	2943	3370	87.3293768545994
Cobetia sp. L2A1	Cobetia sp. 2AS	86.5370226742248	10.4061328078926	2999	3370	88.9910979228487
Cobetia sp. L2A1	Cobetia sp. 2AS1	86.4246044624745	10.5017996793005	2958	3370	87.7744807121662
Cobetia sp. L2A1	Cobetia sp. 3AK	86.2948278771516	10.5184740877843	2963	3322	89.1932570740518
Cobetia sp. L2A1	Cobetia sp. 4B	86.6121960850491	10.183536139446	2963	3370	87.9228486646884
Cobetia sp. L2A1	Cobetia sp. 5-11-6-3	86.3435137491616	10.5215926014499	2982	3335	89.4152923538231
Cobetia sp. L2A1	Cobetia sp. 5-25-4-2	86.3112045683574	10.3579732856043	2977	3366	88.4432560903149
Cobetia sp. L2A1	Cobetia sp. AM6	86.3182288306453	10.6582268899601	2976	3370	88.3086053412463
Cobetia sp. L2A1	Cobetia sp. cqz5-12	86.5789267643143	10.1833297275914	3004	3370	89.1394658753709
Cobetia sp. L2A1	Cobetia sp. Dlab-2-AX	85.9912176183842	11.1828495974316	2872	3267	87.9093970003061
Cobetia sp. L2A1	Cobetia sp. Dlab-2-U	85.8921220445061	11.3958306990791	2876	3370	85.3412462908012
Cobetia sp. L2A1	Cobetia sp. ICG0124	88.0956450320514	8.96082684628023	2496	2848	87.6404494382023
Cobetia sp. L2A1	Cobetia sp. L2A1	100.0	0.0	3370	3370	100.0
Cobetia sp. MB87	Cobetia amphilecti B2M13	97.1696661066778	5.03904143132706	2381	2484	95.85346215781
Cobetia sp. MB87	Cobetia amphilecti KMM 296	96.3814173297965	8.41810184122569	2262	2484	91.0628019323672
Cobetia sp. MB87	Cobetia amphilecti N-80	96.8159403372245	7.20772718474928	2313	2484	93.1159420289855
Cobetia sp. MB87	Cobetia amphilecti NRIC 0815T	97.0373828287017	5.85115025732086	2411	2484	97.061191626409
Cobetia sp. MB87	Cobetia crustatorum JO1T	86.5103264346189	12.1289192411516	2126	2484	85.5877616747182
Cobetia sp. MB87	Cobetia crustatorum SM1923	86.8588032716314	11.034578517059	2323	2484	93.5185185185185
Cobetia sp. MB87	Cobetia litoralis NRIC 0814T	97.028563621193	5.81623983762784	2397	2484	96.4975845410628
Cobetia sp. MB87	Cobetia marina 402	96.4963750000001	7.00749564488664	2352	2484	94.6859903381642
Cobetia sp. MB87	Cobetia marina JCM 21022T	90.2468698915762	10.2250360888422	2398	2484	96.5378421900161
Cobetia sp. MB87	Cobetia marina MM1IDA2H-1AD	90.062505071851	10.4875893744225	2366	2484	95.2495974235105
Cobetia sp. MB87	Cobetia marina NBRC 15607	90.267199232082	10.2608429341891	2344	2484	94.3639291465378
Cobetia sp. MB87	Cobetia marina T1	90.2304720101781	10.2083670871055	2358	2484	94.9275362318841
Cobetia sp. MB87	Cobetia pacifica GPM2	90.363086811352	10.1448233280878	2396	2484	96.4573268921095
Cobetia sp. MB87	Cobetia pacifica NRIC 0813T	90.3721572033896	9.95677585448287	2360	2484	95.0080515297907
Cobetia sp. MB87	Cobetia sp. 10Alg 146	90.3161382007822	10.3108118307595	2301	2484	92.6328502415459
Cobetia sp. MB87	Cobetia sp. 1AS1	97.003042939719	5.93953972780846	2422	2484	97.5040257648953
Cobetia sp. MB87	Cobetia sp. 1CM21F	97.2626879933527	4.72976110899959	2407	2484	96.9001610305958
Cobetia sp. MB87	Cobetia sp. 29-18-1	96.8715327766178	6.52180298118207	2395	2484	96.4170692431562
Cobetia sp. MB87	Cobetia sp. 2AS	97.0429553049288	6.05627173750634	2394	2484	96.3768115942029
Cobetia sp. MB87	Cobetia sp. 2AS1	97.0838109807208	5.92601430019197	2386	2484	96.0547504025765
Cobetia sp. MB87	Cobetia sp. 3AK	90.2122225519288	10.304957838222	2359	2484	94.9677938808374
Cobetia sp. MB87	Cobetia sp. 4B	97.063923809524	5.52719836630433	2415	2484	97.2222222222222
Cobetia sp. MB87	Cobetia sp. 5-11-6-3	90.8177589134126	9.50264145131462	2356	2484	94.8470209339775
Cobetia sp. MB87	Cobetia sp. 5-25-4-2	90.1824634146342	10.4291484143715	2378	2484	95.7326892109501
Cobetia sp. MB87	Cobetia sp. AM6	97.0307403479	6.32452945692863	2357	2484	94.8872785829308
Cobetia sp. MB87	Cobetia sp. cqz5-12	98.5944528224143	4.72387484842754	2427	2484	97.7053140096618
Cobetia sp. MB87	Cobetia sp. Dlab-2-AX	96.1340693842151	7.37799895227943	2306	2484	92.8341384863124
Cobetia sp. MB87	Cobetia sp. Dlab-2-U	96.0441173160173	7.74820346358207	2310	2484	92.9951690821256
Cobetia sp. MB87	Cobetia sp. ICG0124	91.4264388560158	10.4958818199904	2028	2484	81.6425120772947
Cobetia sp. MB87	Cobetia sp. L2A1	86.4801941747573	11.0399826205247	2266	2484	91.2238325281804
Cobetia sp. MB87	Cobetia sp. MB87	100.0	0.0	2484	2484	100.0
Cobetia sp. MC34	Cobetia amphilecti B2M13	97.9059584327088	6.03339148793217	2935	3294	89.1013964784457
Cobetia sp. MC34	Cobetia amphilecti KMM 296	97.7853844315466	5.99128899972053	2929	3265	89.7090352220521
Cobetia sp. MC34	Cobetia amphilecti N-80	97.8480571142285	6.26820677883181	2994	3294	90.8925318761384
Cobetia sp. MC34	Cobetia amphilecti NRIC 0815T	98.2282640026205	4.85944204070717	3053	3294	92.6836672738312
Cobetia sp. MC34	Cobetia crustatorum JO1T	87.0532421963143	11.3640766947653	2659	3237	82.1439604572135
Cobetia sp. MC34	Cobetia crustatorum SM1923	86.8962149076976	10.7345229936191	2871	3294	87.1584699453552
Cobetia sp. MC34	Cobetia litoralis NRIC 0814T	97.7836758113081	6.4521369925623	2989	3294	90.7407407407407
Cobetia sp. MC34	Cobetia marina 402	97.2502398523983	5.31653142474869	2981	3275	91.0229007633588
Cobetia sp. MC34	Cobetia marina JCM 21022T	90.0480208618331	10.0204599286247	2924	3294	88.7674559805707
Cobetia sp. MC34	Cobetia marina MM1IDA2H-1AD	90.2606824756139	10.0549450679904	2973	3294	90.2550091074681
Cobetia sp. MC34	Cobetia marina NBRC 15607	90.1635786958006	10.146436971444	2929	3294	88.9192471159684
Cobetia sp. MC34	Cobetia marina T1	90.1503773392308	10.018287048378	2939	3294	89.2228293867638
Cobetia sp. MC34	Cobetia pacifica GPM2	90.244467251857	10.0200860307286	2962	3294	89.9210686095932
Cobetia sp. MC34	Cobetia pacifica NRIC 0813T	90.135913282863	9.95545072409244	2906	3294	88.221007893139
Cobetia sp. MC34	Cobetia sp. 10Alg 146	90.241728024819	9.87909984393639	2901	3294	88.0692167577413
Cobetia sp. MC34	Cobetia sp. 1AS1	97.9066952031976	6.18650691415569	3002	3294	91.1353976927747
Cobetia sp. MC34	Cobetia sp. 1CM21F	97.9791002999	6.10656251320536	3001	3294	91.1050394656952
Cobetia sp. MC34	Cobetia sp. 29-18-1	97.8096265380779	6.30411468544566	3007	3294	91.2871888281724
Cobetia sp. MC34	Cobetia sp. 2AS	97.8669381756755	6.82753848860917	2960	3294	89.8603521554341
Cobetia sp. MC34	Cobetia sp. 2AS1	97.7892079918032	7.21357586359818	2928	3294	88.8888888888889
Cobetia sp. MC34	Cobetia sp. 3AK	90.0196704663212	10.3424620566857	2895	3294	87.8870673952641
Cobetia sp. MC34	Cobetia sp. 4B	97.7634920424401	6.87419902534344	3016	3294	91.5604128718883
Cobetia sp. MC34	Cobetia sp. 5-11-6-3	90.2606022688211	9.80172226464779	2909	3294	88.3120825743777
Cobetia sp. MC34	Cobetia sp. 5-25-4-2	90.1426341048333	9.93336692528321	2938	3294	89.1924711596843
Cobetia sp. MC34	Cobetia sp. AM6	98.0234130723289	5.50252306190068	3014	3294	91.4996964177292
Cobetia sp. MC34	Cobetia sp. cqz5-12	96.5847537739012	6.44178991123055	2981	3294	90.4978749241044
Cobetia sp. MC34	Cobetia sp. Dlab-2-AX	96.6201139502763	6.56619591553728	2896	3267	88.6440159167432
Cobetia sp. MC34	Cobetia sp. Dlab-2-U	96.5034588073078	7.13537261675659	2901	3294	88.0692167577413
Cobetia sp. MC34	Cobetia sp. ICG0124	91.8976011303996	8.33447559282136	2477	2848	86.9733146067416
Cobetia sp. MC34	Cobetia sp. L2A1	86.5310585978375	10.2434741724906	2867	3294	87.037037037037
Cobetia sp. MC34	Cobetia sp. MB87	96.7580440414508	7.16350316866507	2316	2484	93.2367149758454
Cobetia sp. MC34	Cobetia sp. MC34	100.0	0.0	3290	3294	99.8785670916818
Cobetia sp. MM1IDA2H-1	Cobetia amphilecti B2M13	90.163631578947	10.3691858398796	3078	3421	89.9736919029524
Cobetia sp. MM1IDA2H-1	Cobetia amphilecti KMM 296	90.2906426630434	9.77115462977485	2944	3265	90.1684532924962
Cobetia sp. MM1IDA2H-1	Cobetia amphilecti N-80	90.2409566512243	10.1576135678066	3022	3324	90.9145607701564
Cobetia sp. MM1IDA2H-1	Cobetia amphilecti NRIC 0815T	90.046901910003	10.036159788622	3089	3421	90.2952353113125
Cobetia sp. MM1IDA2H-1	Cobetia crustatorum JO1T	86.7667090909089	11.0676396589394	2750	3237	84.9552054371331
Cobetia sp. MM1IDA2H-1	Cobetia crustatorum SM1923	86.9151524975188	10.549716293935	3023	3421	88.3659748611517
Cobetia sp. MM1IDA2H-1	Cobetia litoralis NRIC 0814T	90.1444980732178	10.1633161980132	3114	3421	91.0260157848582
Cobetia sp. MM1IDA2H-1	Cobetia marina 402	90.197132465799	9.74321020214536	2997	3275	91.5114503816794
Cobetia sp. MM1IDA2H-1	Cobetia marina JCM 21022T	98.4970993690851	5.26675135900084	3170	3356	94.4576877234803
Cobetia sp. MM1IDA2H-1	Cobetia marina MM1IDA2H-1AD	99.9992359649123	0.0285759713107406	3420	3420	100.0
Cobetia sp. MM1IDA2H-1	Cobetia marina NBRC 15607	98.3821726528041	5.79094991515023	3174	3421	92.779888921368
Cobetia sp. MM1IDA2H-1	Cobetia marina T1	98.354820609488	5.6493938555874	3183	3421	93.0429698918445
Cobetia sp. MM1IDA2H-1	Cobetia pacifica GPM2	98.2915036380891	6.05960066294266	3161	3389	93.2723517261729
Cobetia sp. MM1IDA2H-1	Cobetia pacifica NRIC 0813T	98.4119381148839	5.93942031326431	3151	3319	94.9382344079542
Cobetia sp. MM1IDA2H-1	Cobetia sp. 10Alg 146	98.5829954954954	5.15744506961421	3108	3361	92.472478429039
Cobetia sp. MM1IDA2H-1	Cobetia sp. 1AS1	90.1359759538312	10.0554983522602	3119	3421	91.1721718795674
Cobetia sp. MM1IDA2H-1	Cobetia sp. 1CM21F	90.1830296774194	10.0279247613091	3100	3421	90.6167787196726
Cobetia sp. MM1IDA2H-1	Cobetia sp. 29-18-1	90.1440276872965	10.1248992763012	3070	3421	89.7398421514177
Cobetia sp. MM1IDA2H-1	Cobetia sp. 2AS	90.2688963513075	10.0747419374481	3097	3421	90.5290850628471
Cobetia sp. MM1IDA2H-1	Cobetia sp. 2AS1	90.188602883355	10.198886852636	3052	3412	89.4490035169988
Cobetia sp. MM1IDA2H-1	Cobetia sp. 3AK	98.474390485313	5.58808380733204	3132	3322	94.2805538832029
Cobetia sp. MM1IDA2H-1	Cobetia sp. 4B	90.1242141009055	10.0583449140262	3092	3421	90.382928968138
Cobetia sp. MM1IDA2H-1	Cobetia sp. 5-11-6-3	98.2007103426394	6.28844522364439	3152	3335	94.5127436281859
Cobetia sp. MM1IDA2H-1	Cobetia sp. 5-25-4-2	98.3495389915441	6.01703334436868	3193	3366	94.8603683897801
Cobetia sp. MM1IDA2H-1	Cobetia sp. AM6	90.3317308192455	9.7088327688342	3076	3385	90.8714918759232
Cobetia sp. MM1IDA2H-1	Cobetia sp. cqz5-12	90.6483215423836	9.7306288217798	3138	3378	92.8952042628774
Cobetia sp. MM1IDA2H-1	Cobetia sp. Dlab-2-AX	89.9478287740628	10.1727693172166	2961	3267	90.633608815427
Cobetia sp. MM1IDA2H-1	Cobetia sp. Dlab-2-U	89.8165274688237	10.5155320592561	2967	3421	86.7290266004092
Cobetia sp. MM1IDA2H-1	Cobetia sp. ICG0124	98.6564419134394	4.03703166021345	2634	2848	92.4859550561798
Cobetia sp. MM1IDA2H-1	Cobetia sp. L2A1	86.2524741924741	10.5277946608565	3003	3370	89.1097922848665
Cobetia sp. MM1IDA2H-1	Cobetia sp. MB87	90.0426521555367	10.5417558629087	2366	2484	95.2495974235105
Cobetia sp. MM1IDA2H-1	Cobetia sp. MC34	90.2073420787085	10.1092629640062	2973	3294	90.2550091074681
Cobetia sp. MM1IDA2H-1	Cobetia sp. MM1IDA2H-1	100.0	0.0	3421	3421	100.0
Cobetia sp. MMG027	Cobetia amphilecti B2M13	90.3226184725845	10.1669142373704	3064	3433	89.2513836294786
Cobetia sp. MMG027	Cobetia amphilecti KMM 296	90.0718892286782	10.1601394200888	2943	3265	90.1378254211332
Cobetia sp. MMG027	Cobetia amphilecti N-80	90.0754507462685	10.3898860379416	3015	3324	90.7039711191336
Cobetia sp. MMG027	Cobetia amphilecti NRIC 0815T	90.3573098821989	9.75696379347307	3056	3459	88.349233882625
Cobetia sp. MMG027	Cobetia crustatorum JO1T	86.4589081041967	11.4553758741999	2764	3237	85.3877046648131
Cobetia sp. MMG027	Cobetia crustatorum SM1923	86.7183358702845	11.0314190577748	3022	3459	87.3662908355016
Cobetia sp. MMG027	Cobetia litoralis NRIC 0814T	90.2684802333115	10.1932476043406	3086	3459	89.2165365712634
Cobetia sp. MMG027	Cobetia marina 402	90.1919982900136	10.0439455754178	2924	3275	89.2824427480916
Cobetia sp. MMG027	Cobetia marina JCM 21022T	98.661133418043	5.26091676018594	3148	3356	93.8021454112038
Cobetia sp. MMG027	Cobetia marina MM1IDA2H-1AD	98.5574656536878	5.42325958644629	3159	3420	92.3684210526316
Cobetia sp. MMG027	Cobetia marina NBRC 15607	98.5337297637796	4.76414538477374	3175	3459	91.7895345475571
Cobetia sp. MMG027	Cobetia marina T1	98.4891865814698	5.22537796486718	3130	3429	91.2802566345873
Cobetia sp. MMG027	Cobetia pacifica GPM2	98.3553937939858	5.85314145093282	3126	3389	92.2395987016819
Cobetia sp. MMG027	Cobetia pacifica NRIC 0813T	98.6344795527157	5.4826130420116	3130	3319	94.3055137089485
Cobetia sp. MMG027	Cobetia sp. 10Alg 146	98.5094347689405	5.43264096275156	3181	3361	94.6444510562333
Cobetia sp. MMG027	Cobetia sp. 1AS1	90.3525093443141	9.87821712363552	3157	3459	91.2691529343741
Cobetia sp. MMG027	Cobetia sp. 1CM21F	90.2347768379962	10.0947935161481	3074	3459	88.869615495808
Cobetia sp. MMG027	Cobetia sp. 29-18-1	90.161585911784	10.229675703031	3038	3423	88.7525562372188
Cobetia sp. MMG027	Cobetia sp. 2AS	90.2578222150258	10.1738167861035	3088	3459	89.2743567505059
Cobetia sp. MMG027	Cobetia sp. 2AS1	90.1683733158068	10.2889956394085	3043	3412	89.1852286049238
Cobetia sp. MMG027	Cobetia sp. 3AK	98.5998581469647	5.56884799419555	3130	3322	94.2203491872366
Cobetia sp. MMG027	Cobetia sp. 4B	90.3500388634879	9.66289216110619	3062	3436	89.1152502910361
Cobetia sp. MMG027	Cobetia sp. 5-11-6-3	98.5832900641024	5.54304780993788	3120	3335	93.5532233883059
Cobetia sp. MMG027	Cobetia sp. 5-25-4-2	98.6776710858587	4.92499668733994	3168	3366	94.1176470588235
Cobetia sp. MMG027	Cobetia sp. AM6	90.3553590848805	9.6551119834971	3016	3385	89.0989660265879
Cobetia sp. MMG027	Cobetia sp. cqz5-12	90.6763668065871	10.0096782877564	3097	3378	91.6814683244523
Cobetia sp. MMG027	Cobetia sp. Dlab-2-AX	89.9568934426229	10.2450871065419	2928	3267	89.623507805326
Cobetia sp. MMG027	Cobetia sp. Dlab-2-U	89.7925037465939	10.6843922842457	2936	3445	85.2249637155298
Cobetia sp. MMG027	Cobetia sp. ICG0124	98.7616424452132	4.16802213982666	2601	2848	91.3272471910112
Cobetia sp. MMG027	Cobetia sp. L2A1	86.2093253173012	10.7229084884623	2994	3370	88.8427299703264
Cobetia sp. MMG027	Cobetia sp. MB87	90.4057675010608	10.3268370150332	2357	2484	94.8872785829308
Cobetia sp. MMG027	Cobetia sp. MC34	90.0359711179071	10.2565207571053	2943	3294	89.344262295082
Cobetia sp. MMG027	Cobetia sp. MM1IDA2H-1	98.5568597657485	5.42341952222163	3159	3421	92.3414206372406
Cobetia sp. MMG027	Cobetia sp. MMG027	100.0	0.0	3459	3459	100.0
Cobetia sp. QF-1	Cobetia amphilecti B2M13	86.8890186630471	10.6829401369086	2947	3340	88.2335329341317
Cobetia sp. QF-1	Cobetia amphilecti KMM 296	86.9852829062829	10.5677398019098	2849	3265	87.2588055130168
Cobetia sp. QF-1	Cobetia amphilecti N-80	87.1536166439292	10.2561292301795	2932	3324	88.2069795427196
Cobetia sp. QF-1	Cobetia amphilecti NRIC 0815T	86.7773500848895	11.0146721152204	2945	3340	88.1736526946108
Cobetia sp. QF-1	Cobetia crustatorum JO1T	98.463803119584	6.67624738865527	2885	3237	89.125733704047
Cobetia sp. QF-1	Cobetia crustatorum SM1923	99.1787631828228	4.00366406245684	3167	3340	94.8203592814371
Cobetia sp. QF-1	Cobetia litoralis NRIC 0814T	86.8473826204108	10.8097447647578	2969	3340	88.8922155688623
Cobetia sp. QF-1	Cobetia marina 402	86.9767165381921	10.2456888958631	2854	3275	87.1450381679389
Cobetia sp. QF-1	Cobetia marina JCM 21022T	87.1236936997318	10.4623262546249	2984	3340	89.3413173652695
Cobetia sp. QF-1	Cobetia marina MM1IDA2H-1AD	87.0529899564782	10.2321735542848	2987	3340	89.4311377245509
Cobetia sp. QF-1	Cobetia marina NBRC 15607	87.0978158602151	10.4744810228773	2976	3340	89.1017964071856
Cobetia sp. QF-1	Cobetia marina T1	87.0241274247495	10.4666080103468	2990	3340	89.5209580838323
Cobetia sp. QF-1	Cobetia pacifica GPM2	86.9040734748906	10.5661535527934	2967	3340	88.8323353293413
Cobetia sp. QF-1	Cobetia pacifica NRIC 0813T	87.1005824396785	10.4767062451513	2984	3319	89.9065983730039
Cobetia sp. QF-1	Cobetia sp. 10Alg 146	87.170717259906	10.3049032126903	2978	3340	89.1616766467066
Cobetia sp. QF-1	Cobetia sp. 1AS1	86.9658242971887	10.6257147171344	2988	3340	89.4610778443114
Cobetia sp. QF-1	Cobetia sp. 1CM21F	86.8875750421586	10.8373057538701	2965	3340	88.7724550898204
Cobetia sp. QF-1	Cobetia sp. 29-18-1	86.9682963716516	10.7735188609205	2949	3340	88.2934131736527
Cobetia sp. QF-1	Cobetia sp. 2AS	86.9242754010696	10.6495780915688	2992	3340	89.5808383233533
Cobetia sp. QF-1	Cobetia sp. 2AS1	86.8032639077341	10.7964854179558	2948	3340	88.2634730538922
Cobetia sp. QF-1	Cobetia sp. 3AK	87.2016656586022	10.3328781723212	2976	3322	89.5845875978326
Cobetia sp. QF-1	Cobetia sp. 4B	87.036421512605	10.4554417413391	2975	3340	89.0718562874251
Cobetia sp. QF-1	Cobetia sp. 5-11-6-3	87.3309886704432	10.1165754100799	3001	3335	89.9850074962519
Cobetia sp. QF-1	Cobetia sp. 5-25-4-2	87.1457863362358	10.2870514004883	2986	3340	89.4011976047904
Cobetia sp. QF-1	Cobetia sp. AM6	86.8036031907671	10.8539828086104	2946	3340	88.2035928143713
Cobetia sp. QF-1	Cobetia sp. cqz5-12	86.9437624495289	10.7467781632336	2972	3340	88.9820359281437
Cobetia sp. QF-1	Cobetia sp. Dlab-2-AX	86.4854513428671	11.2861628333335	2867	3267	87.756351392715
Cobetia sp. QF-1	Cobetia sp. Dlab-2-U	86.3878047337278	11.503147991351	2873	3340	86.0179640718563
Cobetia sp. QF-1	Cobetia sp. ICG0124	88.9301315999999	8.53696034302	2500	2848	87.7808988764045
Cobetia sp. QF-1	Cobetia sp. L2A1	91.6861008961169	8.38549395923575	3013	3340	90.2095808383233
Cobetia sp. QF-1	Cobetia sp. MB87	87.0367161515019	10.7662118516956	2297	2484	92.4718196457327
Cobetia sp. QF-1	Cobetia sp. MC34	86.9388212153145	10.6233660272296	2847	3294	86.4298724954463
Cobetia sp. QF-1	Cobetia sp. MM1IDA2H-1	87.0527987947775	10.2315024599459	2987	3340	89.4311377245509
Cobetia sp. QF-1	Cobetia sp. MMG027	86.8662934746605	10.8657482848017	3019	3340	90.3892215568862
Cobetia sp. QF-1	Cobetia sp. QF-1	100.0	0.0	3340	3340	100.0
Cobetia sp. UCD-24C	Cobetia amphilecti B2M13	98.2372833020637	4.78000824996669	3198	3433	93.1546752111855
Cobetia sp. UCD-24C	Cobetia amphilecti KMM 296	97.8422090488771	5.62180668267691	3028	3265	92.7411944869832
Cobetia sp. UCD-24C	Cobetia amphilecti N-80	97.8265800322059	6.11917601234579	3105	3324	93.4115523465704
Cobetia sp. UCD-24C	Cobetia amphilecti NRIC 0815T	97.9267374407582	5.55608648877374	3165	3443	91.9256462387453
Cobetia sp. UCD-24C	Cobetia crustatorum JO1T	86.9132144428151	11.2294903052298	2728	3237	84.2755637936361
Cobetia sp. UCD-24C	Cobetia crustatorum SM1923	86.654016772895	11.162208830353	2981	3443	86.5814696485623
Cobetia sp. UCD-24C	Cobetia litoralis NRIC 0814T	98.0402164786969	5.45635356744009	3192	3443	92.7098460644787
Cobetia sp. UCD-24C	Cobetia marina 402	97.00558784457	5.9153108461288	3011	3275	91.9389312977099
Cobetia sp. UCD-24C	Cobetia marina JCM 21022T	90.2876729721063	10.1070161615175	3119	3356	92.938021454112
Cobetia sp. UCD-24C	Cobetia marina MM1IDA2H-1AD	90.202622702354	10.3488964183893	3101	3420	90.672514619883
Cobetia sp. UCD-24C	Cobetia marina NBRC 15607	90.3836902454779	10.1574863131046	3096	3443	89.9215800174267
Cobetia sp. UCD-24C	Cobetia marina T1	90.3307144233858	10.2001526424396	3113	3429	90.7844852726742
Cobetia sp. UCD-24C	Cobetia pacifica GPM2	90.4053586295228	10.2122114683084	3123	3389	92.1510770138684
Cobetia sp. UCD-24C	Cobetia pacifica NRIC 0813T	90.2103747970119	10.0436755428335	3079	3319	92.7689062970774
Cobetia sp. UCD-24C	Cobetia sp. 10Alg 146	90.352899474376	9.99211752958688	3044	3361	90.568283249033
Cobetia sp. UCD-24C	Cobetia sp. 1AS1	98.0251702193386	5.44096925230466	3237	3443	94.0168457740343
Cobetia sp. UCD-24C	Cobetia sp. 1CM21F	98.0615576923075	5.72094482729122	3224	3443	93.6392680801627
Cobetia sp. UCD-24C	Cobetia sp. 29-18-1	97.9506705511812	5.50469713635126	3175	3423	92.7548933683903
Cobetia sp. UCD-24C	Cobetia sp. 2AS	98.0064397230088	6.06916158907833	3177	3443	92.2741794946268
Cobetia sp. UCD-24C	Cobetia sp. 2AS1	97.9605674641147	6.26122807703909	3135	3412	91.8815943728019
Cobetia sp. UCD-24C	Cobetia sp. 3AK	90.2541740403382	9.98843923151552	3074	3322	92.5346177001806
Cobetia sp. UCD-24C	Cobetia sp. 4B	98.060834521227	5.37308471074622	3227	3436	93.9173457508731
Cobetia sp. UCD-24C	Cobetia sp. 5-11-6-3	90.481585168394	9.83812555232224	3088	3335	92.5937031484258
Cobetia sp. UCD-24C	Cobetia sp. 5-25-4-2	90.0812707930367	10.2971494764005	3102	3366	92.156862745098
Cobetia sp. UCD-24C	Cobetia sp. AM6	97.9514888605982	5.72810539581668	3142	3385	92.821270310192
Cobetia sp. UCD-24C	Cobetia sp. cqz5-12	96.5149167979828	6.66323707434464	3173	3378	93.9313203078745
Cobetia sp. UCD-24C	Cobetia sp. Dlab-2-AX	96.6519753208295	6.19603426754748	3039	3267	93.0211202938476
Cobetia sp. UCD-24C	Cobetia sp. Dlab-2-U	96.5539602496717	6.71015277516944	3044	3443	88.4112692419402
Cobetia sp. UCD-24C	Cobetia sp. ICG0124	92.3980600612087	6.99028785906508	2614	2848	91.7837078651685
Cobetia sp. UCD-24C	Cobetia sp. L2A1	86.6264958347217	10.2764208451007	3001	3370	89.0504451038576
Cobetia sp. UCD-24C	Cobetia sp. MB87	96.8522221297837	6.36473192945776	2404	2484	96.7793880837359
Cobetia sp. UCD-24C	Cobetia sp. MC34	97.6412952952951	6.65068738436911	2997	3294	90.983606557377
Cobetia sp. UCD-24C	Cobetia sp. MM1IDA2H-1	90.2027175104804	10.3484229230071	3101	3421	90.6460099386144
Cobetia sp. UCD-24C	Cobetia sp. MMG027	90.3984719611021	10.0304129173062	3085	3443	89.6020911995353
Cobetia sp. UCD-24C	Cobetia sp. QF-1	87.054738399462	10.474969535813	2974	3340	89.0419161676647
Cobetia sp. UCD-24C	Cobetia sp. UCD-24C	100.0	0.0	3443	3443	100.0

## Sheet: ANIb
	amphilecti B2M13	amphilecti KMM296	amphilecti NRIC 0815T	amphilecti N-80	crustatorum JO1T	crustatorum SM1923	litoralis NRIC 0814T	marina 402	marina JCM 21022T	marina MM1IDA2H-1AD	marina NBRC 15607	marina T1	pacifica GPM2	pacifica NRIC 0813T	sp 10Alg146	sp 1AS1	sp 1CM21F	sp 29-18-1	sp 2AS	sp 2AS1	sp 3AK	sp 4B	sp 5-11-6-3	sp 5-25-4-2	sp AM6	sp Dlab-2-AX	sp Dlab-2-U	sp ICG0124	sp L2A1	sp MB87	sp MC34	sp MM1IDA2H-1	sp MMG027	sp QF-1	sp UCD-24C	sp cqz5-12
amphilecti B2M13	1.0	0.9639551268469474	0.9669223575479343	0.965945652173913	0.8214731970391259	0.8152093701889433	0.9669883043816436	0.9495285232426304	0.8674304641990291	0.8685461325966851	0.8700133955338025	0.8697008152173912	0.8676597345679014	0.867631273556231	0.8688221064094586	0.9674767408749676	0.9690967498051443	0.9659830935057937	0.966901683778234	0.9669317681829865	0.8680091788766789	0.9677849477260847	0.8696845506807866	0.8673198260073259	0.9656754950362222	0.9456149493528418	0.9456187756825218	0.8838787397260274	0.8137515705902659	0.9435057933450086	0.9669273615450156	0.8685461325966851	0.8692192340951204	0.8169871448275862	0.9689140666150272	0.9411728763511732
amphilecti KMM296	0.9642436003325944	1.0	0.9657779927414853	0.9695530593732822	0.8204414478976233	0.8152843861527481	0.9643449627791563	0.9499267173601148	0.8646247342519684	0.8660726281635303	0.8663553095001656	0.8659130925138935	0.869300413354531	0.8645165103994716	0.8664975867714473	0.9652230943080358	0.9661489219227563	0.9695543136714443	0.9648357592644189	0.9648359871723371	0.8647943559096946	0.9682991249326872	0.8652801713344317	0.8646517517286797	0.9689124825856784	0.9461038075560803	0.9460334681227864	0.8811640269020596	0.812026409883721	0.9446545424231196	0.9653059754355897	0.8660726281635303	0.8650603438113948	0.8155769967590927	0.9646468327796235	0.9406836019362187
amphilecti NRIC 0815T	0.9671923662884926	0.9649257666480133	1.0	0.968935918367347	0.8238686077308518	0.8163552512384997	0.9670254963874767	0.9520506789444749	0.8652289590497029	0.8652518472524061	0.8664424754979451	0.8653810670826835	0.8678928043143296	0.864819898154042	0.8660387251761692	0.9677306139882541	0.9691064672746781	0.9684352449799196	0.9681851897018969	0.9682139468690703	0.8648558237547893	0.9689515272631023	0.8670163550519359	0.8649463439170073	0.9711999360341151	0.9468377289481146	0.9468377487950099	0.882505495049505	0.811829205955335	0.9445270342205322	0.9702021790309335	0.8652518472524061	0.8668029085785848	0.8162255877098963	0.9665374123628578	0.9426410986913849
amphilecti N-80	0.9660263855748373	0.9693453239202657	0.9695144356381525	1.0	0.8243285724533717	0.8162729918756623	0.9671220541575493	0.9553839521956641	0.866346009478673	0.8677896121363781	0.868274576702737	0.8677264998436034	0.8693089467123715	0.8662766624365482	0.8671437126689722	0.9676173620457604	0.9690920367324561	0.9735888293597641	0.9671970602605864	0.9672120939706682	0.8664066264294791	0.9700646500530224	0.8666783916745506	0.8650129534005038	0.9762680971443821	0.947346799426934	0.9470288008013737	0.8839807282343368	0.8140750827756253	0.9445715258467022	0.9673079116578137	0.8677896121363781	0.8657223378677634	0.8174858759252733	0.9661240411144172	0.9408562503431237
crustatorum JO1T	0.8209020363890833	0.819963834915997	0.82352415406261	0.8225454184397163	1.0	0.9854115516771202	0.8193623403508772	0.8214294083694084	0.8153782308223911	0.8170942024013722	0.8178223127830024	0.816971103873843	0.8167904103085792	0.8153514717112113	0.8170626900584794	0.8211687652598536	0.8201722767698328	0.8223727568922307	0.8205664759246336	0.8205380706046838	0.8151760917941586	0.8218673451932945	0.8157640921595598	0.8149601941074524	0.8215904842105264	0.8178600036179451	0.8177961324167873	0.8270261096605743	0.8546163882962512	0.8162051869991095	0.8236998277099785	0.8170942024013722	0.815830897703549	0.9852832106841102	0.8212357087447109	0.8168499470151891
crustatorum SM1923	0.8136657525199862	0.8141381263383298	0.8150754340949034	0.813915479115479	0.9839592817526347	1.0	0.8153157336496104	0.8127887220447283	0.8152486860581745	0.813974453697535	0.8146088060731539	0.813994382443008	0.813574968301635	0.8150451887113226	0.8146097145804677	0.8134327100550963	0.813962628294036	0.8155102076733545	0.8127172749391729	0.8126632869565218	0.8149362665310276	0.813191639904339	0.814817429435484	0.8148501563539587	0.8134211399147726	0.811101424963925	0.8111636573074155	0.8256876956333765	0.8550988609112709	0.812309306930693	0.8140835112862774	0.8139754297135244	0.814738774345198	0.9884775368421054	0.8146217995839113	0.8124064947044756
litoralis NRIC 0814T	0.9662384048640915	0.9637278633795583	0.9661445465838508	0.9664689368180664	0.8189883633889078	0.8150770943271768	1.0	0.9496428927813163	0.8666410272596845	0.8686788203214695	0.867947404513889	0.8676668479816777	0.8687520582357979	0.8671557547715443	0.8668584563164109	0.9759344476603957	0.9690931973938224	0.9669776235884566	0.9756471590106008	0.9756723485027118	0.8665278276062901	0.9683967046833293	0.8687948171250355	0.8669330946882216	0.9658540252976191	0.9454891564377123	0.9454780094043888	0.8830199115044248	0.8112670332996973	0.945549065224974	0.9661815123619149	0.8686788203214695	0.8687994707923654	0.8153752157912345	0.966637368678231	0.9406302604422605
marina 402	0.9496481090289609	0.9499189673126988	0.9528580690038955	0.9558827872518871	0.8213858236574747	0.8143475269978403	0.9501511332007954	1.0	0.8649148464052288	0.8665014075495843	0.866293440577807	0.8659864980544748	0.8677646151368761	0.8646591822660099	0.8664192173051519	0.9502297361702127	0.9516332281898267	0.9524440584144647	0.9503289971509972	0.9502936164149332	0.8651011045169799	0.9517285586592179	0.8671315342019545	0.8646894498697917	0.9551388473261291	0.9519435953757224	0.951943578034682	0.8804872441275169	0.810176540857457	0.9383473866476258	0.9516205848949462	0.8665014075495843	0.8655830933596318	0.8142760224393775	0.949978878504673	0.9357376121521863
marina JCM 21022T	0.8684315581253803	0.864895516672169	0.8660229712661824	0.8666307049857096	0.8169500314575323	0.8170831262660364	0.8665654897144611	0.8645303321393684	1.0	0.9810294699178372	0.982752290725485	0.9819935794710658	0.9817068393234674	0.9850895528983624	0.985046931301791	0.8655820858708891	0.8663838743136058	0.8653926861451461	0.8666703163979312	0.8663352874617737	0.9848040937663697	0.8655816935729514	0.982758102777057	0.9850408536898946	0.8663012018779341	0.8621190456163054	0.8621889492402199	0.9858136566332217	0.811381299319728	0.8677598312401885	0.8661657694826458	0.9810296846011132	0.9828079560675059	0.8176028610077782	0.8688014490981351	0.8734113624220836
marina MM1IDA2H-1AD	0.8680778615384616	0.8651446002621233	0.8655410022130887	0.8668514603881643	0.8171397689884495	0.8140661112996267	0.8670414219330855	0.864721386487352	0.9813850922706607	1.0	0.980010081015393	0.9794806648865154	0.9804831331168831	0.9815264864864867	0.9815871128680482	0.8656907929104477	0.8662933061991234	0.8656042065491183	0.8678407311761047	0.8678414152119701	0.9815046057640021	0.8655849673202615	0.9795703381119826	0.9806560759155305	0.867366806984721	0.8628956673177084	0.8628882779947916	0.9707757406694882	0.8077531108052306	0.8662679258960934	0.8666433923969074	1.0	0.9831644061405872	0.8139695653661876	0.8688101723057646	0.8718693564055857
marina NBRC 15607	0.869811968503937	0.866314026446281	0.8669293050314465	0.86712208068615	0.8169566075773377	0.8146647987616099	0.8671115023328149	0.8653596782580434	0.9824158072100313	0.9798626728232189	1.0	0.9917677735658326	0.9807618560807222	0.9821153893008473	0.9812418825380178	0.8676109960522319	0.8671794053208136	0.8659374809402796	0.8673261486278138	0.8673350030845158	0.9816711926121372	0.8669333560160841	0.9798674569536424	0.9818758432618481	0.8666572157845286	0.8637805897686545	0.8637696969696971	0.9716647698744769	0.8084903680981596	0.8673316391461942	0.8668631164159583	0.9798626728232189	0.9800529915433405	0.8154749438584553	0.8705310842627014	0.8736919480519479
marina T1	0.8691907905853953	0.8650668273357545	0.8653986479672234	0.8668371003482114	0.8164230823117338	0.8142388068965518	0.8666789493316757	0.8645342086447838	0.9816612605042018	0.9794038942307691	0.9913750476681269	1.0	0.979731388665055	0.9814435026737968	0.9813801284452768	0.8661802740147782	0.8661387121920798	0.8656814042284634	0.8666830145016969	0.8666761395923412	0.9810762829736211	0.8655749103277675	0.979435535045479	0.9811870512820514	0.8667652386895475	0.8626876945812808	0.862581067674113	0.9712676157673172	0.8083890017035776	0.865900108173077	0.8662989175089664	0.9794038942307691	0.9797535634985108	0.8148553657706703	0.8700731829419037	0.8720820145190562
pacifica GPM2	0.8685181681497391	0.8692818588310445	0.8688300683017696	0.8705395175438598	0.8177668788501028	0.8146760033500837	0.868659535098522	0.8675959903691812	0.9814438965153115	0.9803302176834184	0.9804895232965258	0.9796499572877736	1.0	0.9816279866488651	0.9819356501757232	0.8683147789218655	0.8683360823170732	0.869136508186398	0.8680503811865969	0.8680432431601599	0.9814018790149892	0.8699315795689401	0.9791626363880679	0.9806711449159328	0.8694066850998463	0.8648413448056088	0.8647999203821656	0.9713977168949772	0.8092421218414677	0.8687636260290083	0.8683902802835052	0.9803302176834184	0.9804772217687076	0.8145429237002025	0.8708786540226368	0.8745521989215098
pacifica NRIC 0813T	0.8683545174098961	0.8644147585513078	0.8650065631005766	0.8652866227506428	0.8163511044671121	0.8155694288645691	0.8660086160990712	0.8638802827087442	0.9852671868475992	0.9818779692556633	0.9823820237773575	0.9819070453333333	0.982262676889965	1.0	0.984944427686507	0.8648172855825391	0.8652626441413517	0.8649577656500804	0.8661308448540705	0.866126438229871	0.9846371827676239	0.8646972438492683	0.9831539362822538	0.985141065830721	0.865598384835935	0.8614988283289817	0.8614592752203722	0.9743660143830432	0.8079863551077137	0.8672439545997611	0.8646847577969475	0.9818779692556633	0.983439226818059	0.8169246725483542	0.8675842741180144	0.8728244538577912
sp 10Alg146	0.8686473210952087	0.8660931310116087	0.8663425703200777	0.8670222314578006	0.8174792474623732	0.815192909028018	0.8670663384321224	0.8653916838259714	0.9847652876639015	0.9812743690378849	0.9812921522380057	0.9815897540106951	0.9815527955531452	0.984531347136327	1.0	0.8671027055538317	0.8664702993630573	0.8660423987138264	0.8670135097668557	0.8669618712527611	0.9845280521225148	0.8668620635419945	0.9845136221743811	0.9845461668454936	0.8669483011583011	0.863376462853386	0.8632899605652317	0.9737208981804105	0.808266765838292	0.8668895441478439	0.8664225438306319	0.9812743690378849	0.9818015231965675	0.8169857434501531	0.869784082408875	0.8723976918278227
sp 1AS1	0.9673739257157596	0.9650327198651307	0.9679864195541229	0.968507622661968	0.8213441557522124	0.8146902765138256	0.9760078439049856	0.9501754794908063	0.8646694733656175	0.8653976812039312	0.8669999418070445	0.8654147680097681	0.8672179607843138	0.8640113412771159	0.8664529806213475	1.0	0.9704215275631118	0.9684088064085448	0.9775783010085337	0.9776541196271363	0.8638150815635581	0.9704915158606344	0.8661409356014582	0.8634640663017031	0.9672886586345382	0.9463862356241234	0.9464157295173962	0.881745319482556	0.8117868216516309	0.9445326632124352	0.9683465621468927	0.8653976812039312	0.8664563528336381	0.8156599965313909	0.967092339485313	0.9410550197005516
sp 1CM21F	0.9688415868886577	0.965414817396153	0.9691845008051531	0.9697222899505766	0.8205441449275362	0.8155617125706215	0.9691142379084967	0.9511995886165118	0.8665892098092642	0.8666404667081519	0.8667206828959847	0.8662936054845747	0.8688636719223771	0.8652297543532338	0.8660750079592485	0.9700579498977507	1.0	0.9695227034261241	0.9703966109660574	0.970403123530948	0.8651101033510807	0.9712996173733196	0.868224755351682	0.8649656086286593	0.9688772292394516	0.9472848884551033	0.9473222817294281	0.8823417644726408	0.8126599322638146	0.9450197937435546	0.969689940744921	0.8666404667081519	0.8662508181818184	0.8159375318696884	0.968534374025974	0.9417143017782427
sp 29-18-1	0.9662298436236182	0.9684986407766991	0.9685753464017186	0.9726627549386012	0.8226214301310044	0.816458954108858	0.9671996682847896	0.9521948534292035	0.8653518626528695	0.8667042503136763	0.8665724576542025	0.866295389937107	0.8680905569461829	0.8647562854412234	0.8663437988468929	0.968212725815072	0.9694436468691212	1.0	0.968475281690141	0.9684804007581913	0.8649812044728435	0.9702963441712927	0.8674878515502664	0.8646062736443884	0.9706415790877568	0.9472975221238941	0.9472479874393378	0.8816549513381996	0.8127501318133239	0.9442635724282715	0.9669836107986501	0.8667042503136763	0.8664490825103535	0.8164024849130281	0.9662878986666666	0.9409516383095501
sp 2AS	0.9674460247167868	0.9648277633436882	0.9680986207834603	0.9676504893384363	0.8203567960479887	0.813613449122807	0.9761772227926079	0.950025411931818	0.8660928663396691	0.867800484923842	0.8672086885758998	0.8668621289725392	0.8676884221946685	0.8654820239557739	0.867005077019805	0.9775911540456431	0.9705619309262166	0.9683321014099783	1.0	0.9999455464809032	0.8657674184615384	0.9701406513809275	0.8679512132241431	0.8654304802955664	0.9669276697198275	0.9463712130593865	0.9463328012387386	0.882180303856642	0.8118551122019635	0.9443069948006931	0.9681223261117445	0.867800484923842	0.8672070667082296	0.8149488476223534	0.9674472970822281	0.9418202209209475
sp 2AS1	0.9669928891175714	0.9648798027057498	0.9682071409103299	0.9677763785557987	0.8214884012761434	0.8149221633085896	0.9762123620025674	0.950532377961747	0.865657880451357	0.8676300836172192	0.8672057263092268	0.8664800521952718	0.8674876150756875	0.8655573416947079	0.8667054647887324	0.9777204486514524	0.9705749594771242	0.9682737249050462	0.9999175888568683	1.0	0.8655020821833793	0.9700214865920334	0.8675990746900515	0.8651586780905755	0.9669632874122097	0.9464356047363969	0.9464166187253245	0.8829470546875	0.8129902293577982	0.9442730969760167	0.9681264163335237	0.8676300836172192	0.8671853803166718	0.8159112617636807	0.9673356503311259	0.9416002551155992
sp 3AK	0.8672477562158887	0.8633756520292748	0.8642294934692579	0.8646036706032557	0.8154087908611598	0.8148919842896176	0.8653413847583642	0.8629768852459018	0.9849014356955382	0.981594517531938	0.9819815581270182	0.9815266364846871	0.9819572523616735	0.9846054085095276	0.9850063580080753	0.8634962669543773	0.8648786243386244	0.8640220753512133	0.8651300642988364	0.8650670548574931	1.0	0.86303796725363	0.9831448559344437	0.9846331189288527	0.8647879968354429	0.8607185835232823	0.8606808338762215	0.9745387008024455	0.8083848730434783	0.8660800278662419	0.8642515016611296	0.981594517531938	0.9828240778799352	0.8166314942528736	0.8669640235951568	0.8718621342564721
sp 4B	0.9676106310299869	0.9682448112951398	0.9700015271462958	0.9705250743099788	0.8236703177892919	0.8164380996563576	0.9687834397070363	0.9521697088186356	0.8663557116732704	0.8674200744878958	0.8674851382416899	0.8669177264325326	0.8709001828369212	0.8656811238745732	0.8674126119636704	0.9706273191599689	0.97154974798649	0.9705201430084744	0.969999488372093	0.9701412454592631	0.8653708330752556	1.0	0.8670280510298186	0.8645170915841583	0.9691705673382822	0.9475471726438699	0.9475204535336671	0.8824226162332545	0.8136693551760196	0.9452939290633607	0.9683644308035716	0.8674200744878958	0.8664578350515464	0.8167316076949501	0.9683839563296076	0.9418858240593535
sp 5-11-6-3	0.8695127471858837	0.8645652580428954	0.8664204322949779	0.8661313804173355	0.8159729485834208	0.8155230344357314	0.8680233190052193	0.8653256947162428	0.982550404172099	0.9787441095520777	0.9794439009204117	0.979280365625834	0.9796556288882877	0.9830447644116873	0.9841765106268495	0.8665438995067818	0.8675339835164836	0.8665495425667089	0.8676942103658537	0.8675622952322738	0.9825233052409797	0.8657980732237047	1.0	0.9829286117647058	0.8673006780195524	0.8626761754157157	0.8627054385392893	0.9724220986238531	0.8080459846903272	0.8686790678302261	0.8652679148795778	0.9787441095520777	0.981819513118745	0.8169061960916442	0.8688046321018318	0.8740851729323309
sp 5-25-4-2	0.8677459642085777	0.864735303438975	0.8652007239382238	0.8655735305466239	0.815046600706714	0.8149041776873517	0.8666461750000001	0.8644116314398943	0.9854414842734599	0.9809412261872821	0.9823987472885034	0.9817593736616702	0.9811590581270183	0.9852635391054146	0.9846254684975767	0.8642067544947303	0.8650538737894408	0.8647636803331199	0.8656857537220845	0.865662072072072	0.9846815574848724	0.863903637785424	0.9835706717597471	1.0	0.8648551664532651	0.8612819868421052	0.8613189470220468	0.9746222093472383	0.8080068843870067	0.8667284008016032	0.8655468669100564	0.9809412261872821	0.9827795084609185	0.816007629427793	0.8673286113729188	0.8721732130948772
sp AM6	0.966013787919463	0.9680028591470258	0.9712708702616124	0.9760422195512821	0.8229843518191452	0.8159054632248939	0.9668516003249391	0.9549884869325999	0.865924423197492	0.8685815208655332	0.8675174669603525	0.8669261543229005	0.8689057861060328	0.8650657363607693	0.8667366922339405	0.9676775087436105	0.9687119665948275	0.9707922439154854	0.96682495820976	0.9668216199460916	0.8656096484003801	0.968794791500664	0.8681067029887922	0.8651631200756382	1.0	0.9465012325321408	0.9463779263187274	0.882528656776263	0.8136988161120842	0.9451716783461807	0.9680131434130073	0.8685815208655332	0.8665697520661158	0.8163911866197183	0.9662541500269832	0.9431739435855709
sp Dlab-2-AX	0.9454962026032824	0.9455816016796641	0.9470401486563752	0.9472582462253193	0.816814365313653	0.8113429569694741	0.9459396020466174	0.9513411563044741	0.8617035203412075	0.863540692711753	0.8634482411725517	0.863300271613117	0.864067737012987	0.8610459217877096	0.8633596658948066	0.9463477312588403	0.9475802815315317	0.9468204602991945	0.946524954597049	0.946484998580755	0.8616489993373095	0.9471703099464638	0.8628573335509137	0.8608567868852459	0.9464020085106383	1.0	0.999963163654874	0.8775911985018727	0.8096612014787431	0.9360796723122239	0.9467518670228553	0.863540692711753	0.8629080186170214	0.8121477469923442	0.9460283545018346	0.932971054876315
sp Dlab-2-U	0.9451369390620612	0.9458381709503886	0.9468449291383221	0.9470751485434095	0.817476877282688	0.8119790882567468	0.9458393629671573	0.9511307132544038	0.8625431921824105	0.8640256241872563	0.8643089334216629	0.8634384253511924	0.8650259897006758	0.8618878859934855	0.8639771941971646	0.9465548440573196	0.9476464761904763	0.946749782546495	0.9463248065518215	0.9462770387115005	0.8624381114754098	0.9471090977864947	0.863684400779474	0.8615449072567524	0.9462952787162162	0.9993120081238894	1.0	0.8776590484071162	0.8110545994832041	0.9356045212959593	0.9464233843888071	0.8640256241872563	0.8635288973258501	0.8127081627486438	0.945987610768368	0.9328192416126304
sp ICG0124	0.8835195463510848	0.8816988673557279	0.8820733818030744	0.8830471446280992	0.8276384327693679	0.8272957705779334	0.8829623640000002	0.8802720577004668	0.9863099658961728	0.9708518096723868	0.9727325453827941	0.9720299883495146	0.971599749412686	0.9743912697800078	0.9745589905362776	0.8827443460764588	0.8824784271922768	0.8817267552970504	0.8834378330019881	0.8834760031847135	0.974336048951049	0.8821168340699076	0.9728238901778808	0.974367640926641	0.8831251412198118	0.8787494295302014	0.87864580604534	1.0	0.8206124701195219	0.88310707012987	0.8816865178571429	0.9708518096723868	0.9727643626286618	0.8268851525719267	0.8846036939846589	0.8878897705696203
sp L2A1	0.8145082340720222	0.8123682903463524	0.8121288483345146	0.8125893556338027	0.8566931574045328	0.8574661846061337	0.8121137695035461	0.8102536788321169	0.8108344265109889	0.8086809274469542	0.8096376321207961	0.809084439157036	0.8081884217828652	0.8084180250347706	0.8087343377715488	0.8123261742160279	0.8121590340909092	0.8121797796730633	0.8129185534150614	0.8127388080168777	0.8089960250609121	0.8131736097560976	0.808945323024055	0.8080272315608921	0.8127287062566277	0.8110435907759883	0.8109877021588	0.8210480816505705	1.0	0.812017582022472	0.8122179029337196	0.8086809274469542	0.8087140472058313	0.858195790255496	0.8133446220828979	0.8119729760665974
sp MB87	0.9442412635253054	0.9450098059701493	0.945625777623831	0.9458771305595408	0.8156598967684023	0.8135884460052678	0.9462592023685127	0.938309992940346	0.8665502401574803	0.8660747531112004	0.8666770284552845	0.8663012004801921	0.8677259763779529	0.8670974701195218	0.8665481285831287	0.9450515834767644	0.9464459295093296	0.9454954730203224	0.9450220705150363	0.9450612802768166	0.8662103249097473	0.9458106252158893	0.8689717955801105	0.8663377875049741	0.9459695119382022	0.9363208200290275	0.9363433768589046	0.8827697447916667	0.8105736228622863	1.0	0.9462363186416185	0.8660747531112004	0.868136827309237	0.8129907278341421	0.9449866377816293	0.9783093701320691
sp MC34	0.9671389295854629	0.9644364467295059	0.9702963869209811	0.967461736361119	0.8226337395719986	0.8137004852243707	0.9671588913899832	0.9516938175202911	0.8643329407894735	0.8664979589875041	0.8661259867330016	0.8660328641251224	0.8669509320388349	0.8637126385662132	0.8651238375534364	0.9681693497757848	0.9699162158354467	0.9670267484662577	0.9683321406294301	0.9683277235310815	0.863995925058548	0.9679903135405107	0.8648895980230643	0.8644038945299704	0.9679499036873968	0.9465213013100435	0.9465002795573675	0.8818986846615252	0.8107614363636364	0.9454219992782389	1.0	0.8664979589875041	0.8650411496888306	0.8141510702584638	0.9669757050561799	0.9421178238636364
sp MM1IDA2H-1	0.8680778615384616	0.8651446002621233	0.8655410022130887	0.8668514603881642	0.8171397689884495	0.8140661112996267	0.8670414219330855	0.8647213864873518	0.9813850922706607	1.0	0.980010081015393	0.9794806648865152	0.9804831331168831	0.9815264864864867	0.981587112868048	0.8656907929104477	0.8662933061991234	0.8656042065491184	0.8678407311761045	0.8678414152119701	0.9815046057640021	0.8655849673202615	0.9795703381119826	0.9806560759155305	0.867366806984721	0.8628956673177084	0.8628882779947918	0.9707757406694882	0.8077531108052306	0.8662679258960934	0.8666433923969072	1.0	0.9831644061405872	0.8139695653661876	0.8688101723057643	0.8718693564055859
sp MMG027	0.8690034446505875	0.8647937358991373	0.8672627330575884	0.8654763003544957	0.8160510024621879	0.8154705183659456	0.8681002687500001	0.8646378450844091	0.9826295740691133	0.9828397956439904	0.980337980016203	0.9801546563852813	0.9804383578832515	0.9833009637249593	0.9819425422365246	0.8668663247073322	0.8660200031466332	0.8658029938768934	0.8674639226691614	0.867461874610106	0.9828551150202977	0.8655277812597931	0.9823205976203353	0.9825170179192299	0.8664122993284298	0.8627246459298478	0.8626568365320979	0.9728019431464175	0.808909038662487	0.8684325302663439	0.8658717348284961	0.9828397956439904	1.0	0.8161627535738597	0.8686745363093367	0.8730389094269873
sp QF-1	0.8171531142463868	0.8156605786026201	0.8162218136379865	0.8172276126760564	0.9857579135285914	0.9898544459137792	0.8164201959412176	0.8142912812160695	0.8170046847753186	0.8146234171195653	0.8164604126547456	0.8154397903280353	0.8146166090200068	0.816668891891892	0.8169265384615385	0.8163204750346741	0.8165070259831461	0.8173455409252669	0.8157299930891501	0.8156848841231409	0.8168403272604589	0.8163583178534571	0.8173098898163607	0.8160501448787062	0.8158220954063604	0.8131125487364621	0.8131141702741702	0.8276032761578044	0.857163799644339	0.8139666051822573	0.8158866849215042	0.8146234171195653	0.8157533468972534	1.0	0.81688794658342	0.8155657854932967
sp UCD-24C	0.9682421513124034	0.9637074832402235	0.9665012277867528	0.9659142760487146	0.8220531144067798	0.8155139000693963	0.9661049894459103	0.949468429216018	0.8687835825450106	0.8693412169312168	0.870855380536494	0.8704643124616328	0.8701350410958903	0.8670409264978381	0.8693195310040919	0.9664275732434534	0.9681721929595828	0.9658941439272337	0.966866796090861	0.9668540480591499	0.8673412081784386	0.9680763539501039	0.8691239950905186	0.867147294045048	0.9661363482693855	0.9454705749372033	0.9455029305051633	0.8839181023037875	0.8140793769470405	0.9436030200414652	0.9667863664684224	0.8693412169312168	0.8685511065958114	0.8168568428324697	1.0	0.9409897224446223
sp cqz5-12	0.9413617462410975	0.941205860879563	0.9433825651577503	0.9418194608791818	0.8176180326704546	0.8146019310344828	0.9418266675546084	0.9358162835357243	0.8731629895678091	0.8727428704538622	0.8736828492983527	0.8728050723763571	0.8743314963942308	0.8730446424278847	0.872632066935234	0.9414006231922167	0.9421040121340016	0.9415343908489527	0.9418475331917152	0.9418601758593124	0.87327	0.9417287563114535	0.874876339205733	0.872707792402034	0.943769970116816	0.9333418867924528	0.9333267295774647	0.8879762884160757	0.8117390261527874	0.9774687924016284	0.9421038248716487	0.8727428704538622	0.8732340012273704	0.8153772523299967	0.9415490896885069	1.0
